# Supplementary material for: Prognostic value of heart rate variability in patients with coronary artery disease in the current treatment era
Source: PLoS One. 2021 Jul 2;16(7):e0254107. doi: 10.1371/journal.pone.0254107 (PMC8253412; doi:10.1371/journal.pone.0254107)
Supplement: S1 File — (XLSX) [file pone.0254107.s001.xlsx]

## Sheet: Data set
ID	Diabetes type 2 1=yes, 0=no	Follow-up (months)	Gender 1=M, 2=W	Age (years)	BMI	BPsystolic (mmHg)	BPdiastolic (mmHg)	LVEF	LVEDD (mm)	LVESD (mm)	LVMI (g/m2)	HR	ln(LF)	ln(HF)	ln(VLF)	SDNN (ms)	PL Slope	ApEn	LF/HF	DFA1	Smoker 0=no, 1=yes, 2= former	Betablocker 1=yes, 0=no	ACEI/ARB 1=yes, 0=no	Lipid l.m 1=yes, 0=no	Antitrob. 1=yes, 0=no	Calcium blocker 1=yes, 0=no	Nitrates 1=yes, 0=no	Diuretic 1=yes, 0=no	Anti-a.m. 1=yes, 0=no	CCS≥2 1=yes, 0=no	Prior_PCI/CABG 1=yes, 0=no	Alcohol consumption in restaurant portions per week	LBBB 1=yes, 0=no	RBBB 1=yes, 0=no	SCD/SCA=1, No=0	NSCD=1, No=0	NCD=1, No=0
1	1	94	1	73	20.3244	202	73	61	53	34	66.9327	53	7.06219	6.29157	8.60995	171	-1.234	0.464	2.16111	1.27	2	1	1	1	1	0	0	0	0	1	1	0	0	0	0	0	1
2	1	143	1	66	31.055	132	76	64	56	36	103.737	67	6.10256	4.33073	6.78333	112	-1.176	0.872	5.88158	1.5	2	0	0	1	1	0	0	0	0	1	0	1	0	0	0	0	0
3	1	143	1	59	47.4561	114	81	61	64	48	88.3168	63	5.8999	4.76217	6.96979	114	-1.493	0.593	3.11966	1.42	2	1	1	1	1	0	0	0	0	1		2	0	0	0	0	0
4	1	143	1	51	30.8293	158	74	77	53	30	84.6182	57	6.40357	5.54518	7.28276	115	-1.406	1.102	2.35938	1.29	1	1	1	1	1	0	1	0	0	2	1	0	0	0	0	0	0
5	1	143	1	58	37.6543	144	82	70	58	40	97.5864	59	5.90536	5.17615	7.11477	129	-1.155	0.855	2.07345	1.31	1	1	1	1	1	1	0	1	0	2	1	1	0	0	0	0	0
6	1	143	2	66	28.699	197	76	74	59	39	117.624	52	5.45104	5.85793	6.56808	103	-1.261	1.214	0.665714	0.85	2	1	1	1	1	1	1	1	0	1	1	0	0	0	0	0	0
7	1	45	1	70	32.5619	148	84	73	46	27	113.198	56	5.22036	5.44674	7.29574	331	-1.457	0.552	0.797414	1.08	2	1	1	1	1	0	1	1	0	1	1	0	0	0	0	0	1
8	1	143	2	72	25.3331	139	75	75	52	36	142.81	66	5.24702	4.94876	6.68835	119	-1.487	0.75	1.34752	1.21	0	1	0	1	1	0	0	1	0	1	0	0	0	0	0	0	0
9	1	102	1	78	23.8895	128	97	54	52	37	146.537	56	7.84346	7.16935	7.74673	192	-1.305	1.122	1.96228	1.11	0	1	0	1	1	0	1	0	0	1	0	0	0	0	1	0	0
10	1	56	1	66	25.1063	142	75	74	56	41	134.749	80	3.55535	4.82028	4.39445	68	-1.636	0.899	0.282258	0.57	0	1	1	1	1	0	1	1	0	1	1	1			0	1	0
11	1	143	2	67	31.6118	135	64	71	44	28	125.301	78	4.83628	4.27667	5.85793	102	-1.671	0.768	1.75	1.2	0	1	1	1	1	0	0	1	0	2	1	0	0	0	0	0	0
12	1	70	1	78	31.5886	153	73	57	52	36	128.742	71	3.85015	3.49651	5.31812	110	-1.586	0.798	1.42424	1.17	2	1	1	1	1	0	0	0	0	1	1	0	0	0	0	0	1
13	1	143	2	76	28.1943	168	72	79	44	24	90.4047	53	8.46821	8.59249	6.91968	132	-1.384	1.457	0.883139	0.81	1	1	1	1	1	0	0	1	0	2	1	0	0	0	0	0	0
14	1	125	1	67	30.4688	151	92	52	52	43	67.7241	77	5.01064	4.86753	5.88888	81	-1.329	1.026	1.15385	1.09	0	1	1	1	1	0	0	0	0	2	1	0	0	0	0	0	1
15	1	143	1	65	29.3776	157	79	62	56	37	112.943	72	5.40268	5.4848	6.76388	101	-1.251	1.145	0.921162	1.06	2	1	1	1	1	0	0	0	0	2	1	5	0	0	0	0	0
16	1	143	2	56	23.5078	142	64	56	46	28	99.6323	63	3.95124	3.98898	5.65249	104	-1.763	0.58	0.962963	1.01	0	1	0	1	1	0	0	1	0	2	1		0	0	0	0	0
17	1	143	1	59	26.9274	178	111	70	46	28	110.326	58	5.45532	4.54329	6.96319	201	-1.78	0.544	2.48936	1.36	0	1	0	1	1	0	0	0	0	1	1	0	0	0	0	0	0
19	1	38	1	72	30.4832	153	87	61	44	35	116.297	79	4.86753	3.97029	5.92959	55	-1.394	0.923	2.45283	1.19	2	1	1	1	1	0	0	0	0	2	1	0	0	0	1	0	0
20	1	143	2	70	26.0584	155	74	78	49	26	89.7405	61	5.21494	4.76217	6.06379	75	-1.271	1.041	1.57265	1.13	0	1	1	1	1	1	1	1	0	1	1	0	0	0	0	0	0
21	1	143	2	62	33.834	153	93	73	42	27	47.2004	54	7.23562	6.62407	7.63627	163	-1.241	1.056	1.84329	1.24	0	1	1	1	1	0	0	1	0	1	0	1	0	0	0	0	0
22	1	143	1	47	35.4922			64	56	39	101.328	82	6.57647	5.09987	6.86901	100	-1.063	0.815	4.37805	1.47	1	1	1	1	1	1	0	1	0	2	1	0	0	0	0	0	0
23	1	143	1	70	28.0102	126	79	60	39	24	88.7951	68	4.99043	4.38203	5.94017	93	-1.499	0.879	1.8375	1.17	0	1	1	1	1	0	0	0	0	1	0	0	0	0	0	0	0
24	1	143	1	61	26.8274	133	77	74	51	31	98.8074	62	6.24804	4.76217	7.17702	146	-1.272	0.804	4.4188	1.42	0	1	1	1	1	0		1	0	1	1	0	0	0	0	0	0
25	1	133	1	57	28.4005	157	94	59	48	31	85.5054	70	6.01127	5.19296	6.72743	111	-1.694	1.096	2.26667	1.21	0	1	1	1	1	1	0	0	0	1	1	0	0	0	0	1	0
26	1	143	1	64	33.3333	144	84	68	52	34	116.159	68	7.11151	5.82305	7.71155	114	-1.088	0.782	3.62722	1.41	2	1	1	1	1	0	0	0	0	1	1	10	0	0	0	0	0
27	1	143	2	70	31.6337	160	90	56	49	33	178.541	63	4.89784	4.59512	5.66988	75	-1.675	0.926	1.35354	1.02	2	1	1	1	1	0	0	1	0	1	1	0	0	0	0	0	0
28	1	143	2	67	30.8329	197	99	81	43	28	104.398	63	7.6353	7.95613	7.03527	159	-1.128	1.257	0.725552	0.76	0	1	0	0	1	0	1	0	0	1	0	0	0	0	0	0	0
29	1	66	1	58	35.2245	157	96		58	40	95.0187	63	5.72359	5.55683	6.78559	119	-1.089	0.879	1.18147	1.17	2	1	1	1	1	1	1	1	0	1	0	4	0	0	0	0	1
30	1	143	1	63	21.9774	159	65	56	53	27	91.0513	62	5.83773	4.82028	7.21818	120	-1.131	0.84	2.76613	1.37	0	1	1	1	1	0	0	0	0	2	1	0	0	0	0	0	0
31	1	143	1	56	28.0277	143	88	70	41	31	78.5746	71	6.35437	5.03044	7.48043	143	-1.232	0.735	3.75817	1.44	2	1	1	1	1	0	0	0	0	2	1	0	0	0	0	0	0
32	1	143	1	51	32.966	120	73	66	54	35	116.118	57	6.44254	5.81711	7.46908	179	-1.353	0.991	1.86905	1.21	2	1	1	1	1	0	0	1	0	1	0	10	0	0	0	0	0
34	1	143	2	76	26.398	134	80	81	42	27	126.469	59	5.93225	5.78074	6.90274	182	-1.609	0.89	1.16358	1.17	0	1	1	1	1	1	1	1	0	2	0	0	0	1	0	0	0
35	1	143	1	61	29.3848	149	96	60	39	28	101.604	78	5.48894	4.97673	6.45362	187	-1.576	0.776	1.66897	1.15	2	0	0	1	1	0	0	1	0	1	0	0	0	0	0	0	0
36	1	143	1	68	26.4463	138	77	62	46	34	107.648	65	6.52649	5.28827	7.16472	138	-1.175	0.945	3.44949	1.33	2	1	0	1	1	0	1	0	0	2	1	0	0	0	0	0	0
37	1	143	2	80	34.7222	112	64	67	45	32	107.516	72	6.48464	6.20456	6.14633	72	-1.133	1.105	1.32323	1.01	0	1	1	1	1	0	1	1	0	2	0	0			0	0	0
38	1	143	1	60	27.8852	138	83	36	63	50	167.166	94	4.69135	2.77259	6.04973	113	-1.272	0.684	6.8125	1.27	1	0	1	1	1	0	0	0	0	2	1	7	1	0	0	0	0
39	1	143	2	61	32.4444	144	72	72	41	27	102.08	69	5.84932	5.86647	6.87523	124	-1.298	0.972	0.983003	1.14	1	0	1	1	1	0	0	1	0	1	0	5	0	0	0	0	0
40	1	143	1	51	30.9304	127	83	70	55	36	92.3345	70	5.47646	3.66356	6.45834	73	-1.269	0.751	6.12821	1.51	0	1	0	1	1	0	0	0	0	1	1		0	0	0	0	0
42	1	142	2	56	35.5999	105	64	77	52	32	75.7005	71	5.11199	5.15329	6.38351	89	-1.406	1.021	0.959538	1	1	1	0	1	1	1	0	1	0	2	0	0	0	0	0	0	0
43	1	142	1	66	25.5354	157	88	63	56	41	111.404	62	5.77765	4.11087	6.35784	107	-1.517	0.705	5.29508	1.44	0	1	1	0	1	0	1	0	0	2	0	5	0	0	0	0	0
45	1	142	1	58	32.3689	123	78	71	47	32	99.8396	69	5.57215	5.52545	6.72383	110	-1.337	1.056	1.04781	1.1	2	1	1	0	1	0	0	0	0	2	1	1	0	0	0	0	0
46	1	106	1	77	22.4082	118	70	73	56	38	152.594	54	5.56834	5.02388	7.09008	134	-1.472	0.674	1.72368	1.36	0	1	0	0	1	0	0	0	0	2	0	0	0	0	0	0	1
47	1	142	1	68	30.1896	137	72	56				69	6.6995	5.42053	7.59035	136	-1.162	0.689	3.59292	1.43	2	1	1	1	1	0	0	0	0	1	1	8	0	0	0	0	0
48	1	142	1	58	30.1162	145	96	47	49	34	67.3331	68	5.33272	4.57471	6.54535	115	-1.396	0.895	2.13402	1.26	2	1	1	1	1	0	1	0	0	1	1	4	0	0	0	0	0
49	1	142	2	60	40.5265	172	81	70	49	34	119.21	62	5.26786	6.44095	6.83948	144	-1.502	1.036	0.30941	0.68	0	1	1	1	1	0	0	1	0	1	1	0	0	0	0	0	0
50	1	142	2	69	38.1039	139	95	54	39	28	110.428	70	4.91998	3.58352	6.28972	97	-1.374	0.574	3.80556	1.34	0	1	0	1	1	0	0	0	0	2	1	0	0	0	0	0	0
51	1	142	2	75	26.0375			77	37	25	132.333	65	4.65396	3.91202	6.48158	162	-1.394	0.576	2.1	1.26	0	1	1	1	1	1	1	1	0	2	0	0	0	0	0	0	0
54	1	142	1	53	26.5432	145	77	80	51	32	103.897	94	5.00395	3.46574	5.79909	70	-1.297	0.983	4.65625	1.34	2	1	1	0	1	0	1	0	0	1	1	0	0	0	0	0	0
55	1	60	1	65	37.7163	155	81	43	61	44	191.478	57	5.34233	5.1985	6.98286	114	-1.545	0.644	1.1547	1.05	2	1	1	0	1	0	1	1	0	2	1	4	0	0	0	1	0
56	1	141	1	60	35.3491	193	106	54	45	31	108.741	75	6.67203	5.62402	7.17012	162	-1.372	0.759	2.85199	1.22	2	1	1	1	1	1	0	1	0	2	1	0	0	0	0	0	0
57	1	142	1	60	29.7527	114	71	66	32	22	72.3466	100	3.89182	2.30259	4.54329	79	-1.327	0.715	4.9	1.24	0	1	1	0	1	0	0	0	0	1	0	3	0	0	0	0	0
58	1	136	2	61	33.7477	171	79	79	43	27	131.572	65	5.88888	5.65948	6.59304	79	-1.172	1.15	1.25784	1.02	0	1	1	1	1	1	1	1	0	2	1	0	0	0	0	1	0
60	1	142	2	60	36.0519	154	75	67	50	33	71.1121	61	6.9976	7.49165	7.64588	189	-1.26	0.991	0.610151	1.06	0	1	1	1	1	0	0	1	0	1	0		0	0	0	0	0
61	1	56	1	63	30.111	120	75	56	48	35	118.089	86	4.80402	3.46574	5.92959	69	-1.33	0.941	3.8125	1.35	1	0	1	1	1	0	1	0	0	1	1		0	0	1	0	0
62	1	142	1	54	34.0636	148	87	60	51	31	98.7063	57	7.38212	6.84162	8.06212	228	-1.456	0.914	1.71688	1.22	1	1	1	1	1	0	1	1	0	1	1	3	0	0	0	0	0
63	1	142	2	61	26.8544	127	54	76	37	26	49.124	64	6.12249	6.14847	7.03086	136	-1.377	0.865	0.974359	1.12	0	1	1	1	1	1	0	1	0	1	0	3	0	0	0	0	0
64	1	141	2	73	30.8463	161	93	72	43	28	113.797	68	4.95583	4.31749	5.6058	105	-1.861	0.669	1.89333	1.15	0	1	1	1	1	0	0	1	0	1	1	1	0	0	0	0	0
65	1	44	1	65	26.493	155	93	59	45	30	117.467	81	5.15329	4.38203	5.0876	67	-1.431	0.776	2.1625	1.11	2	1	0	1	1	1	0	0	0	1	1	0	0	0	0	0	1
66	1	142	2	62	32.8125	268	108	79	51	31	186.474	50	5.98896	5.81413	6.55962	140	-1.458	1.045	1.19104	1.15	0	1	1	1	1	1	1	1	0	2	1	0	0	0	0	0	0
67	1	104	1	75	32.5964	168	115	74	52	27	145.801	69	5.26269	5.04986	6.51471	103	-1.335	0.952	1.23718	1.04	2	1	0	1	1	1	0	1	0	1	0	5	0	0	0	0	1
69	1	142	1	78	25.1429	138	83	67	49	36	91.4688	65	5.75574	5.56068	7.24494	154	-1.457	0.774	1.21538	1.03	0	1	0	1	1	0	1	0	0	1	1	0	0	0	0	0	0
70	1	141	1	61	33.952	121	78	58	62	41	150.866	69	5.78074	6.11147	7.10988	171	-1.372	1.373	0.718404	0.78	2	1	1	1	1	0	0	0	0	1	1	0	0	0	0	0	0
71	1	141	2	66	28.8889	201	100	66	43	28	101.742	77	4.75359	5.31812	5.70044	73	-1.568	1.087	0.568627	0.87	2	1	0	1	1	0	0	0	0	2	1	0	0	0	0	0	0
72	1	68	1	66	27.31	142	70	58	49	35	149.752	65	5.12396	3.68888	6.22456	121	-1.597	0.477	4.2	1.44	0	1	1	1	1	0	0	1	0	1	1	0	0	0	1	0	0
73	1	141	1	70	24.2215	181	102	63	45	21	130.036	72	5.5835	4.49981	6.41836	127	-1.472	0.829	2.95556	1.26	0	1	0	0	1	0	0	0	0	1	1	3	1	0	0	0	0
74	1	72	1	68	24.7721	218	101	52	49	36	105.79	71	6.00141	5.26786	7.07665	158	-1.443	0.76	2.08247	1.3	2	1	1	0	1	0	0	1	0	1	1	1	0	0	0	0	1
75	1	124	1	74	26.9274	171	86	74	58	37	168.989	50	7.22037	7.14598	7.22257	156	-1.17	1.178	1.07723	0.94	0	1	1	1	1	1	0	0	0	1	1	1	0	1	0	0	1
76	1	141	1	63	33.8021	116	69	61.5	57	48	151.727	84	3.91202	4.38203	5.00395	68	-1.761	0.846	0.625	0.65	1	1	1	1	1	1	0	1	0	1	1		0	0	0	0	0
77	1	53	1	75	31.1951	149	87	72	41	31	129.527	65	6.2186	5.72685	8.01367	194	-0.841	0.864	1.63518	1.15	2	1	1	1	1	0	0	1	0	1	1		0	0	0	0	1
78	1	130	1	76	28.7347	152	85	69	36	23	56.8814	94	3.13549	3.17805	4.55388	95	-1.889	0.955	0.958333	0.62	2	1	1	0	0	0	0	0	0	1	1		1	0	1	0	0
79	1	141	1	60	37.6184	147	82	68	38	20	88.1539	66	7.12206	6.34739	7.68754	166	-1.114	1.008	2.16988	1.32	0	1	0	1	0	1	0	1	0	1	0	5	0	0	0	0	0
80	1	141	1	62	32.6059	153	74	67	53	31	147.043	63	5.63121	4.66344	6.42649	160	-1.627	0.545	2.63208	1.33	0	1	1	1	1	0	1	0	0	1	1	0	0	0	0	0	0
81	1	141	2	66	31.6337	191	102	58	49	32	87.2669	62	5.6204	5.66643	6.69827	91	-1.267	1.02	0.955017	1	0	1	1	1	1	0	0	0	0	1	1	10	0	0	0	0	0
82	1	141	1	62	28.7197	133	85	59	38	22	136.457	76	5.35186	5.11799	6.27288	91	-1.279	1.241	1.26347	0.83	2	1	1	1	1	1	1	1	0	1	1	4	0	0	0	0	0
83	1	139	2	49	23.9838	121	78	71	45	29	58.5258	89	5.7589	4.52179	6.4552	75	-1.258	0.853	3.44565	1.29	1	0	1	1	0	0	0	0	0	1	0	8	0	0	0	0	0
86	1	141	2	70	27.3399	173	89	84	39	26	60.3229	81	5.39363	4.72739	5.92959	111	-1.435	0.918	1.9469	1.18	2	1	1	1	1	0	0	0	0	2	1	0	0	0	0	0	0
87	1	141	1	71	27.1605	120	90	48	68	46	166.2	62	7.04141	5.70711	7.54803	183	-1.282	0.828	3.79734	1.35	2	1	0	0	1	1	0	0	0	1	0	0	0	0	0	0	0
89	1	141	1	61	43	177	93	76	52	38	77.1591	60	7.45588	6.7178	8.35726	238	-1.432	0.849	2.0919	1.2	2	0	1	1	1	0	0	1	0	2	1	1	0	0	0	0	0
90	1	141	1	55	33	126	80	49	51	43	119.705	72	6.16331	4.77912	6.57228	93	-1.273	0.962	3.9916	1.35	1	1	1	1	1	0	0	0	0	1	1	1	0	0	0	0	0
91	1	131	1	78	33	182	97	61	55	51	164.729	52	7.59438	8.33807	8.0265	163	-1.274	1.429	0.475359	0.79	2	1	1	1	1	0	0	0	0	2	0	0	0	0	0	0	1
92	1	141	1	47	35	117	82	65	56	42	109.155	78	5.56452	4.00733	5.56068	76	-0.826	1.032	4.74545	1.21	1	1	0	1	1	0	0	0	0	1	1	0	0	0	0	0	0
93	1	141	1	64	30	107	77	41	49	41	158.351	82	5.17615	3.95124	6.33683	67	-1.218	0.817	3.40385	1.36	1	1	1	1	1	0	1	1	0	2	1	5	0	0	0	0	0
94	1	141	1	70	30	164	123	73	39	25	75.4485	64	5.14166	5.54518	6.3699	96	-1.416	0.933	0.667969	0.92	0	1	0	1	1	0	0	0	0	1	1	0	0	0	0	0	0
96	1	141	1	68	26	104	58	69	40	24	99.0346	71	4.47734	3.61092	6.13773	129	-1.436	0.488	2.37838	1.19	2	0	0	1	1	0	0	0	0	1	0	0	0	0	0	0	0
97	1	141	1	65	24	168	87	71	50	31	142.668	55	7.24494	6.38688	7.84659	169	-1.143	1.118	2.35859	1.18	2	0	1	0	1	1	0	0	0	1	0	0	0	0	0	0	0
98	1	82	1	80	33	115	66	84	41	22	90.5135	62	5.0876	4.85981	6.80904	83	-1.128	0.982	1.25581	1.09	2	1	0	0	0	0	0	0	0	2	1	0	0	0	0	1	0
99	1	141	1	73	24	154	88	69	54	36	121.893	59	5.75574	4.55388	7.27448	134	-1.408	0.685	3.32632	1.45	2	1	1	1	1	1	1	1	0	1	1	0	0	0	0	0	0
100	1	141	2	61	36	105	74	55	54	37	101.182	71	6.05912	4.62497	7.06219	159	-1.4	0.749	4.19608	1.35	2	1	1	0	1	0	0	1	0	1	0	0	0	0	0	0	0
101	1	141	2	55	34	120	74	60	54	34	107.82	69	5.49306	3.61092	6.3315	111	-1.456	0.587	6.56757	1.49	2	1	1	1	1	0	0	0	0	1	0	0	0	0	0	0	0
102	1	140	2	67	30	184	101		49	38	121.115	69	5.34711	4.82831	6.52942	107	-1.31	0.872	1.68	1.18	0	1	0	1	0	0	1	0	0	2	1	0	1	0	0	0	0
103	1	145	2	72	45	154	80	68	46		105.694	69	4.86753	4.35671	6.18621	98	-1.583	0.816	1.66667	1.12	0	1	1	1	1	0	1	0	0	2	1	0	0	0	0	1	0
104	1	62	1	56	35	153	85	69	48	34	111.022	72	7.63772	5.79606	7.64969	142	-1.315	0.848	6.30699	1.44	2	1	1	1	1	0	1	0	0	1	1	0	0	0	1	0	0
105	1	141	2	52	40	152	80	65	51	38	104.215	83	5.12396	3.93183	5.68358	91	-1.301	0.812	3.29412	1.32	1	1	1	1	1	0	1	1	0	2	1	10	0	1	0	0	0
106	1	21	1	60	30	165	91	68	53	31	134.784	63	3.89182	4.61512	5.30827	85	-1.411	1.09	0.485149	0.81	1	1	1	1	1	1	0	1	0	1	0		0	0	1	0	0
107	1	141	2	73	33	203	79	64	50	35	117.546	60	6.00389	5.99645	6.61874	131	-1.477	0.953	1.00746	0.93	0	1	1	1	1	0	0	0	0	1	1	0	0	0	0	0	0
108	1	140	1	57	27	136	90	74	55	35	105.768	84	6.24028	5.46806	6.99302	165	-1.332	0.843	2.16456	1.13	0	1	0	1	1	0	1	0	0	1	1	0	0	0	0	0	0
109	1	63	1	79	26	144	70	62	49	29	83.6166	56	4.61512	5.34233	6.06379	103	-1.222	1.054	0.483254	0.85	0	1	0	1	1	1	1	0	0	2	1	0	0	1	1	0	0
110	1	141	2	62	28	127	67	65	53	39	74.3255	75	5.42935	4.72739	6.63463	95	-1.321	0.857	2.0177	1.2	0	1	1	1	1	0	0	1	0	1	1	0	0	0	0	0	0
111	1	141	2	72	33	131	69	62	57	46	178.075	73	6.02345	6.4552	6.23441	120	-1.71	1.135	0.649371	0.73	0	1	1	1	1	0	1	1	0	2	1	0			0	0	0
112	1	141	1	56	41	116	66	65	44	32	73.9179	70	6.82002	8.36264	7.11233	140	-1.087	1.522	0.213819	0.29	2	1	1	1	1	0	1	0	0	2	1	1	0	0	0	0	0
113	1	141	2	66	43	218	93	57	58	43	205.192	60	5.0689	4.65396	6.632	129	-1.553	0.808	1.51429	1.1	2	1	1	1	1	0	1	1	0	2	1	0	0	0	0	0	0
114	1	140	2	76	32	120	62	63	41	27	81.598	78	4.34381	4.33073	5.86363	97	-1.639	0.831	1.01316	1.04	0	1	1	0	1	1	0	1	0	1		0	0	0	0	0	0
116	1	141	2	54	27	183	88	57	48	30	98.2713	58	6.12905	5.4848	7.35692	126	-1.235	1.014	1.90456	1.22	0	1	0	1	1	0	1	0	0	1	1	0	0	0	0	0	0
117	1	141	1	65	25	137	76	70	41	30	74.4005	66	6.82002	5.95064	7.90212	173	-0.937	0.968	2.38542	1.39	0	0	0	1	1	0	1	0	0	1	1	0	0	0	0	0	0
118	1	88	1	71	41	153	68	70	44	30	74.1813	71	5.10595	4.21951	6.57786	82	-1.272	0.854	2.42647	1.37	0	1	1	1	1	0	1	1	0	1	1	4	0	0	1	0	0
119	1	140	2	59	32	162	86	69	46	28	60.6393	61	6.45205	5.98394	6.95845	118	-1.342	1.131	1.59698	1.21	0	1	1	1	1	0	1	1	0	1	1	0	0	0	0	0	0
120	1	140	2	76	28	182	77	71	51	29	94.7291	64	4.18965	4.62497	6.24028	168	-1.683	0.492	0.647059	1.04	0	1	1	1	1	0	0	1	0	1	1	0	0	0	0	0	0
121	1	81	1	79	23	159	87	65	44	30	170.701	67	4.85981	4.00733	5.97635	131	-1.558	0.706	2.34545	1.2	0	1	0	1	1	1	1	1	0	2	1		0	0	0	0	1
122	1	140	1	68	33	156	84	54	63	47	174.803	65	4.40672	3.68888	5.67332	127	-1.44	0.988	2.05	1.21	2	1	1	1	1	1	1	0	0	2	0	0	0	0	0	0	0
124	1	140	2	64	32	196	82	71	42	28	67.3421	71	5.73657	5.15906	6.12905	80	-1.193	0.846	1.78161	1.23	0	1	1	1	1	1	1	1	0	1	1	0	0	0	0	0	0
125	1	140	1	59	31	121	85	77	49	33	76.1216	62	5.89164	4.95583	6.97635	129	-1.323	0.952	2.5493	1.26	2	1	0	1	1	0	0	0	0	1	1	0	0	0	0	0	0
127	1	33	1	62	30	159	89	83	48	32	122.162	89	4.43082	4.26268	6.19644	63	-1.141	0.84	1.1831	1.1	0	0	1	1	1	0	0	0	0	1	0		0	0	0	0	1
128	1	140	1	65	26	146	72	62	51	32	87.2717	74	6.4892	5.09987	7.18387	172	-1.393	0.748	4.0122	1.44	0	1	1	1	1	0	1	0	0	1	1	10	0	0	0	0	0
131	1	140	1	59	30	172	119	66.3	53	34	100.532	64	5.6204	4.84419	6.78446	102	-1.087	0.86	2.17323	1.32	2	1	1	1	1	1	1	0	0	1	0	6	0	0	0	0	0
132	1	140	1	69	35	140	84	71.2	56	34	98.8751	53	7.17242	6.75809	8.15565	180	-1.21	0.765	1.51336	1.11	0	1	1	1	0	1	0	1	0	1	0	3	0	0	0	0	0
133	1	140	1	69	27	135	88	69.3	51	39	96.8466	65	5.64191	4.36945	6.62007	108	-1.413	0.653	3.56962	1.39	0	1	1	1	1	0	0	0	0	1	1	0	0	0	0	0	0
134	1	117	1	66	27	172	95	53.9	51	33	94.6379	59	6.37502	5.3845	7.87207	186	-1.35	0.779	2.69266	1.44	2	1	1	1	1	0	0	1	0	2	0	0	0	0	0	0	1
135	1	111	2	76	25	159	88	63	50	33	140.206	55	6.69084	7.67971	6.95845	153	-1.546	1.272	0.371996	0.61	0	1	1	1	1	0	1	1	0	2	1	0	0	0	0	1	0
136	1	138	1	65	22	161	89	57.1	59	38	141.413	63	5.98394	4.97673	6.97728	110	-1.196	0.889	2.73793	1.39	0	1	1	1	1	0	1	0	0	1	1	14			0	0	0
137	1	138	1	66	26	177	83	79	44	30	80.1698	55	7.37776	7.57968	7.11233	147	-1.347	1.25	0.81716	0.84	0	1	1	1	1	0	0	0	0	1	1	0	0	0	0	0	0
139	1	138	2	62	30	117	73	62.2	49	33	68.9655	61	6.04737	6.32615	6.72623	152	-1.545	1.122	0.756708	0.87	2	1	0	1	1	0	1	1	0	2	1	0	0	0	0	0	0
140	1	5	1	58	29	94	68	40.8	80	67	188.974	75	6.71659	6.34388	7.70075	102	-1.03	0.85	1.45167	0.92	2	1	1	1	1	0	0	1	0	1	1		0	0	1	0	0
141	1	6	1	73	29	144	83	33	70	56	127.366	54	4.85981	5.14749	6.35437	107	-1.311	0.964	0.75	1	0	1	0	1	1	0	1	0	0	2	1		0	0	1	0	0
142	1	137	1	53	33	160	100	66.85	52	35	107.139	79	5.4848	4.62497	6.49375	91	-1.49	0.844	2.36275	1.24	2	1	1	1	1	1	0	1	0	2	1	6	0	0	0	0	0
143	1	9	1	68	30	100	62	58.8	63	47	130.75	72	4.21951	3.52636	4.5326	56	-1.665	1.098	2	1.04	2	1	1	0	1	0	0	1	0	1	1		0	0	1	0	0
144	1	137	2	73	31	182	84	67.4	51	32	120.752	60	6.00881	5.84064	6.54391	125	-1.556	1.283	1.18314	1.08	0	1	1	1	1	0	1	1	0	2	1	0	0	0	0	0	0
145	1	27	1	69	31	143	91	61.9	61	38	121.208	63	5.3845	5.63121	6.98286	150	-1.5	0.789	0.781362	0.29	2	1	1	1	1	1	1	1	0	2	1	0	0	0	0	1	0
147	1	137	1	62	33	126	77	62.5	52	35	112.028	69	6.23245	4.38203	7.35756	109	-1.121	0.732	6.3625	1.5	0	1	0	1	1	0	0	1	0	1	1	0	0	0	0	0	0
149	1	137	2	65	33	148	80	30	75	66	184.503	98	2.89037	3.04452	3.58352	32	-1.818	0.944	0.857143	0.55	1	1	1	0	1	0	1	1	0	2	0	1			0	0	0
150	1	137	2	73	25	164	91	71.3	48	33	74.8159	76	6.62804	6.19032	6.00635	105	-1.339	1.072	1.54918	1.04	0	1	0	1	1	0	0	0	0	1	1	0	0	0	0	0	0
151	1	137	1	75	34	143	74		58	34	128.77	57	4.97673	4.2485	6.50429	90	-1.385	0.634	2.07143	1.27	2	1	1	1	1	1	0	1	0	1	1	5	0	0	0	0	0
152	1	137	2	74	26	176	80	79.2	45	34	80.0789	61	5.47227	5.22575	6.62407	81	-1.287	1.285	1.27957	1.06	0	1	0	1	1	0	0	0	0	2	1	0	0	0	0	0	0
153	1	137	1	55	40	185	87		44	26	79.9813	77	5.90263	4.74493	6.56808	101	-1.19	0.944	3.18261	1.31	2	0	1	0	1	0	1	0	0	2	1	0	0	0	0	0	0
154	1	137	1	45	35	168	87	66	51	31	103.988	67	7.69029	6.66185	8.43316	236	-1.198	0.878	2.79668	1.27	0	1	0	1	1	0	0	0	0	1	1	14	0	0	0	0	0
155	1	137	1	66	46	137	76	74	61	43	77.2135	57	5.24175	4.43082	7.04578	129	-1.082	0.783	2.25	1.38	2	1	1	1	1	0	0	1	0	1	1	1	0	0	0	0	0
156	1	137	1	63	32	124	92	76	53	33	93.9832	63	6.59851	5.94017	7.33106	178	-1.411	0.976	1.93158	1.24	2	1	1	1	1	0	1	0	0	2	0	0	0	0	0	0	0
157	1	137	1	66	32	168	91	81	45	27	86.1059	59	5.72031	4.8828	7.0859	120	-1.299	0.825	2.31061	1.41	2	1	1	1	1	1	0	1	0	1	1	0	0	0	0	0	0
158	1	137	1	67	31	157	88	66.8	45	31	100.323	83	3.13549	4.18965	4.38203	60	-1.42	0.905	0.348485	0.54	2	1	1	1	1	0	1	1	0	2	1	0	0	0	0	0	0
159	1	137	1	62	39	156	81	58	57	39	150.145	59	6.85646	5.30827	7.23201	165	-1.272	0.816	4.70297	1.38	2	1	0	1	1	0	1	0	0	1	1	12	0	0	0	0	0
160	1	137	1	70	25	134	80	63	57	40	102.808	57	6.44731	6.2634	7.5807	182	-1.229	1.084	1.2019	1.17	0	1	1	1	1	0	1	1	0	1	0	0	0	0	0	0	0
161	1	137	1	69	33	185	89	63	55	35	112.53	67	4.89035	5.2933	6.02345	115	-1.428	0.903	0.668342	0.81	2	1	1	1	1	1	0	1	0	1	1		0	0	0	0	0
162	1	137	1	59	27	149	91	65.9	49	34	95.9511	85	5.74939	4.17439	6.43294	130	-1.422	0.662	4.83077	1.32	0	0	1	1	1	0	0	1	0	1	1	0	0	0	0	0	0
163	1	137	1	71	29	115	83	70.1	37	27	77.4953	75	4.23411	4.77912	5.68017	118	-1.592	0.871	0.579832	0.78	0	1	0	1	1	0	0	0	0	1	1	0	0	0	0	0	0
164	1	91	1	60	26	156	92	79	36	21	57.8972	87	6.88449	5.09375	6.54822	83	-1.091	0.998	5.99387	1.46	2	1	1	1	1	1	0	1	0	1	1	0	0	0	0	0	1
165	1	137	1	54	32	132	85	65	35	22	47.402	64	7.11883	5.99645	7.91972	166	-1.04	0.924	3.07214	1.33	0	1	1	1	1	0	1	0	0	2	1	0	0	0	0	0	0
166	1	137	1	56	30	141	77	59.8	52	35	85.2799	67	5.72685	4.96284	6.85224	151	-1.381	0.646	2.14685	1.25	2	1	1	1	1	1	1	0	0	1	0	0	0	0	0	0	0
167	1	137	2	59	30	155	78	67.5	50	28	94.8107	79	5.45532	4.91265	6.5903	181	-1.464	0.804	1.72059	1.14	0	0	1	1	1	1	0	1	0	1	0	0	0	0	0	0	0
168	1	137	1	71	27	121	86	59	47	34	76.3969	75	3.61092	4.23411	4.95583	69	-1.695	0.902	0.536232	0.63	0	0	1	0	0	0	0	0	0	1	1	0	0	1	0	0	0
169	1	34	2	56	39	133	73	67	42	29	76.0822	78	4.8752	2.99573	5.42495	67	-1.416	0.544	6.55	1.46	0	1	1	1	1	1	1	1	0	2	1	0	0	0	0	1	0
170	1	137	1	60	30	147	82	66	48	34	83.5871	73	6.03069	4.66344	7.00125	172	-1.164	0.654	3.92453	1.34	2	1	1	1	1	0	0	1	0	2	0	5	0	0	0	0	0
174	1	11	1	62	28	163	80	66.1	44	28	101.294	73	4.67283	3.63759	7.02643	153	-1.396	0.854	2.81579	1.2	2	1	1	1	1	0	0	1	0	1	1		0	0	1	0	0
176	1	74	1	63	37	151	82	43.1	56	42	148.787	73	5.37064	5.42495	5.79301	78	-1.379	0.669	0.947137	1.34	0	1	0	1	1	0	1	1	0	2	1	0	0	0	1	0	0
177	1	136	2	62	32	110	70	49	56	47	129.697	75	4.58497	4.49981	6.34739	152	-1.579	0.537	1.08889	1.12	1	0	0	1	1	0	0	1	0	2	1	0	0	0	0	0	0
178	1	136	1	68	25	134	80	71.1	54	31	101.655	54	6.4599	5.81114	7.77191	226	-1.239	0.644	1.91317	1.28	2	0	1	1	1	0	1	0	0	1	1	0	0	0	0	0	0
179	1	136	2	67	29	204	97	57.1	42	26	71.3409	72	5.80212	5.10595	6.82111	136	-1.227	0.874	2.00606	1.18	0	0	1	0	1	0	0	0	0	1	0	0	0	0	0	0	0
180	1	136	2	73	24	179	92	38.1	59	46	157.411	73	4.91265	5.27811	6.13988	93	-1.298	1.226	0.693878	0.7	0	1	1	1	1	0	0	0	0	1	1	0	1	0	0	0	0
182	1	96	2	74	33	140	80	57	45	28	106.758	60	4.46591	5.36598	6.15698	98	-1.619	0.972	0.406542	0.78	0	1	1	1	1	0	0	1	0	1	1	0	0	0	0	0	1
185	1	136	1	69	26	151	70	75	49	29	121.372	53	6.31716	5.67675	7.03791	140	-1.471	0.903	1.89726	1.24	2	1	1	1	1	1	1	0	0	1	1	0	0	0	0	0	0
189	1	136	1	72	24	139	77	67.7	51	34	113.287	64	5.68698	4.86753	6.18002	137	-1.392	0.93	2.26923	1.11	2	1	1	1	1	0	0	0	0	1	1	4	0	0	0	0	0
190	1	105	2	85	21	183	86	72	51	32	134.573	59	6.50877	6.46459	6.6695	114	-1.452	0.905	1.04517	0.95	0	1	0	1	1	1	1	1	0	2	0	0	0	0	0	0	1
191	1	136	1	52	42	142	81		65	48	156.329	64	6.6733	6.1506	8.12267	168	-1.23	0.855	1.68657	1.15	0	1	1	1	1	1	1	0	0	1	1	0	0	0	0	0	0
192	1	48	1	71	26	165	86	66.2	36	26	70.7061	76	6.83518	7.19968	6.14633	89	-1.271	1	0.694548	0.68	2	1	0	1	1	0	1	0	0	2	1	0	0	0	0	1	0
193	1	136	1	57	25	139	88	64.2	47	29	90.486	59	7.29912	5.99396	8.10137	184	-1.168	1.045	3.68828	1.35	0	1	1	1	1	0	0	0	0	1	1	0	0	0	0	0	0
194	1	85	2	85	31	167	63	72.3	52	38	164.795	57	5.21494	5.85507	6.02587	80	-1.548	0.864	0.527221	0.9	2	1	1	1	1	0	1	1	0	2	1	0	0	0	0	1	0
195	1	135	1	66	31	131	72	59.8	52	31	121.906	52	6.18621	5.7301	7.34472	185	-1.46	0.743	1.57792	1.21	2	1	1	1	1	0	0	1	0	1	1	10	0	0	0	0	0
196	1	135	2	69	28	149	81	63.75	48	34	78.6723	88	3.8712	2.63906	4.76217	58	-1.674	0.598	3.42857	1.22	0	1	0	0	1	0	0	0	0	1	1	0	0	0	0	0	0
197	1	135	1	72	29	145	81	56.1	42	29	64.4803	72	5.78996	4.38203	6.59578	84	-1.305	0.912	4.0875	1.42	0	1	1	1	1	0	1	0	0	1	1	0	0	0	0	0	0
198	1	135	2	64	29	167	96	69.7	42	28	93.4675	64	5.24175	5.27811	6.44731	116	-1.545	0.934	0.964286	0.97	2	1	1	1	1	0	0	1	0	1	1	0	0	0	0	0	0
199	1	135	1	68	29	168	101	59.2	41	27	61.7039	67	4.49981	4.38203	5.77144	99	-1.449	0.673	1.125	1.16	1	1	1	1	1	0	0	1	0	1	1	8	0	0	0	0	0
200	1	135	2	65	34	172	96	76.9	48	25	82.8888	56	4.85981	4.94876	6.33328	79	-1.545	0.838	0.914894	1.05	2	1	1	1	1	1	1	1	0	2	1	0	0	0	0	0	0
201	1	96	1	68	27	114	66	45.1	59	51	116.246	84	3.80666	5.02388	5.32788	63	-1.433	1.024	0.296053	0.51	1	1	1	1	1	0	1	1	0	2	1	2	0	0	1	0	0
202	1	87	1	72	35	129	65	70.6	65	53	180.299	65	5.16479	5.0814	6.45047	116	-1.538	0.935	1.08696	1.02	1	1	0	0	1	0	1	0	0	1	1	3	0	0	0	1	0
204	1	135	2	66	47	198	92	60.2	51	34	100.117	67	5.03695	5.40268	6.90073	114	-1.494	0.775	0.693694	1.04	0	1	1	1	1	0	1	0	0	2	0		0	0	0	0	0
205	1	99	1	69	25	176	82	66.5	46	29	96.4251	71	5.33754	5.7869	6.53088	141	-1.426	0.972	0.638037	0.6	2	1	1	1	1	0	0	1	0	1	1	2	0	0	0	0	1
206	1	134	1	60	35	154	77	57.5	55	36	102.74	64	5.85793	4.84419	6.9344	158	-1.372	0.76	2.75591	1.34	2	1	1	1	1	0	1	0	0	1	1	2	0	0	0	0	0
207	1	50	1	83	27	151	75	69.8	41	22	145.16	59	5.77455	5.72685	6.19644	127	-1.508	0.939	1.04886	0.94	2	1	0	0	1	0	1	0	0	2	0		0	0	0	1	0
208	1	134	2	74	31	171	89	74.6	39	24	84.7662	76	4.75359	4.67283	5.34233	71	-1.376	0.962	1.08411	0.83	0	1	1	1	1	0	1	0	0	2	1	0	0	0	0	0	0
209	1	134	1	73	26	166	84	70.1	47	27	81.1709	74	5.73657	4.47734	7.05704	157	-1.226	0.665	3.52273	1.33	2	1	0	1	1	0	1	1	0	2	0	0	0	0	0	0	0
210	1	134	1	65	36	149	86	74.1	44	25	89.3536	68	6.64639	5.20401	7.14913	186	-1.17	0.806	4.23077	1.38	0	1	1	1	1	0	1	1	0	1	0	0	0	0	0	0	0
211	1	134	1	56	25	128	76	66.2	44	27	92.4953	71	5.73657	4.60517	7.18387	102	-1.03	0.951	3.1	1.29	0	1	0	1	1	1	0	0	0	1	1	1	0	0	0	0	0
212	1	52	1	65	30	110	75	64.5	48	32	81.6533	63	4.8752	4.14313	6.89467	110	-1.344	0.669	2.07937	1.21	0	1	1	1	1	0	0	1	0	1	1	0	0	0	0	0	1
213	1	99	1	76	28	139	79	73	48	28	92.2372	56	6.57228	7.31189	7.33824	144	-1.181	1.383	0.477303	0.74	2	1	1	1	1	0	1	1	0	1	1	2	0	0	0	0	1
214	1	75	1	82	33	157	71	75.1	49	27	112.333	56	4.91998	4.59512	7.02909	132	-1.552	0.66	1.38384	1.36	2	1	1	1	1	1	0	1	0	1	1	0	0	0	0	0	1
215	1	134	1	67	40	155	76	55.9	64	54	148.556	65	4.63473	5.56452	6.33859	80	-1.415	1.125	0.394636	0.66	2	1	1	1	1	1	1	0	0	1	0	0	0	0	0	0	0
216	1	134	1	66	32	186	83	66.7	60	35	115.761	59	6.54822	6.13123	7.38585	150	-1.441	0.999	1.51739	1.19	2	1	1	1	1	1	0	1	0	1	0	0	0	0	0	0	0
217	1	134	1	58	25	172	93	59.9	47	31	88.0028	66	7.33433	5.70711	7.47817	173	-1.294	0.94	5.0897	1.26	1	1	1	1	1	0	0	0	0	1	1	0	0	0	0	0	0
218	1	134	2	73	36	175	75	75.9	37	23	63.2535	72	4.89784	4.77912	6.19032	75	-1.131	1.016	1.12605	0.99	0	1	1	1	1	0	0	0	0	1	1	0	0	0	0	0	0
219	1	134	1	61	28	135	83	62.1	55	33	133.347	59	6.27476	5.1358	7.33368	141	-1.414	0.736	3.12353	1.45	2	1	0	1	1	0	0	0	0	1	1		0	0	0	0	0
220	1	134	2	60	29	177	93	69.3	41	24	95.0753	60	5.26786	5.05625	6.72743	139	-1.154	0.841	1.23567	1.17	2	1	0	1	1	0	1	1	0	1	0	0	0	0	0	0	0
221	1	125	1	77	28	144	70	75.7	42	25	71.2829	70	5.09987	4.77912	6.82871	102	-1.233	0.99	1.37815	1.09	2	1	1	1	1	0	0	0	0	1	0	1	0	0	0	0	1
222	1	134	1	56	37	137	67	75.5	46	35	63.2923	68	6.23245	4.59512	6.78219	99	-1.258	0.81	5.14141	1.51	2	1	1	1	1	1	0	1	0	2	1	3	0	0	0	0	0
223	1	134	1	60	26	135	78	60.6	49	31	108.13	68	4.43082	3.89182	5.49306	93	-1.626	0.621	1.71429	1.14	2	1	1	1	1	1	0	0	0	1	1	0	0	0	0	0	0
224	1	134	1	70	26	156	91	54.4	53	35	100.962	67	7.34536	7.12689	7.94201	151	-1.449	0.979	1.24418	0.99	0	1	0	1	1	0	0	0	0	1	1	0	0	0	0	0	0
226	1	134	1	56	31	110	80	49	57	41	120.639	89	5.99146	5.94542	6.94601	105	-1.221	1.041	1.04712	0.83	2	1	1	1	1	0	1	0	0	1	1	2	0	0	0	0	0
227	1	134	1	61	27	139	75	70.3	42	26	75.9169	66	6.90475	5.63479	7.65302	94	-0.866	0.961	3.56071	1.35	0	1	1	1	1	1	1	1	0	1	1	1	0	0	0	0	0
228	1	133	2	62	38	155	75	76.8	55	32	71.0168	65	5.94542	5.68358	6.94409	121	-1.403	0.835	1.29932	1.17	2	1	0	1	1	0	0	1	0	2	1	3	0	0	0	0	0
229	1	84	1	82	23	165	82	65.8	39	22	107.212	69	4.85981	4.12713	5.90536	87	-1.646	0.659	2.08065	1.21	2	0	1	1	1	1	1	1	0	2	1		0	0	0	0	1
231	1	133	2	61	24	165	75	70.4	45	27	78.604	59	5.94017	5.35659	6.81892	92	-1.397	0.905	1.79245	1.22	2	0	1	1	1	0	1	0	0	1	1	0	0	0	0	0	0
233	1	133	1	73	31	115	61	41.3	52	38	146.146	72	4.00733	4.57471	5.43808	103	-1.649	0.707	0.56701	0.82	0	1	1	1	1	0	0	1	0	1	1	0	0	0	0	0	0
234	1	116	2	79	31	158	86	73.8	49	29	118.679	56	7.17702	6.78784	7.30854	143	-1.339	1.241	1.47576	1.05	0	1	1	1	1	0	1	0	0	2	1	0	0	0	0	1	0
235	1	132	1	62	33	140	94	60	63	45	101.868	77	5.72359	3.4012	6.97261	114	-0.962	0.605	10.2	1.58	2	1	1	1	1	0	0	0	0	2	1	2	0	0	0	0	0
237	1	131	2	62	24	133	79	64.6	51	25	118.208	78	5.62402	4.78749	6.18826	131	-1.747	0.635	2.30833	1.3	0	0	1	1	1	0	0	1	0	1	0	0	0	0	0	0	0
238	1	131	1	57	27	140	89	55	44	34	67.462	68	6.38351	4.77912	7.03527	138	-1.638	0.604	4.97479	1.46	2	1	1	1	1	0	0	1	0	1	1	1	0	0	0	0	0
239	1	131	2	67	30	179	93	57.1	57	33	111.791	78	5.42495	4.54329	6.32794	129	-1.204	0.731	2.41489	1.26	0	1	0	1	1	1	1	0	0	1	1	0	0	0	0	0	0
240	1	116	1	78	33	143	83	53.3	54	41	137.435	59	7.51861	8.35843	7.20786	132	-1.288	1.549	0.431786	0.73	2	0	1	1	1	1	0	0	0	2	1		0	0	0	0	1
242	1	129	1	68	30	128	78	70	43	33	106.626	85	4.89784	4.23411	6.19644	104	-1.047	0.881	1.94203	0.96	2	0	1	1	1	0	0	1	0	2	1	0	0	0	0	0	0
243	1	129	1	67	31	128	72	73.1	53	37	121.198	73	5.84354	6.12905	6.93245	113	-1.368	1.193	0.751634	0.76	2	1	1	1	1	0	0	0	0	1	1	0	0	0	0	0	0
244	1	129	1	72	28	129	81	56.3	56	36	117.723	58	5.42053	4.7362	6.29157	153	-1.345	0.956	1.98246	1.22	2	1	0	1	0	0	1	0	0	1	1		0	0	0	0	0
245	1	120	2	69	33	105	67	64.5	47	31	83.4544	79	5.1358	3.93183	6.01616	152	-1.436	0.711	3.33333	1.23	2	0	0	1	1	0	0	0	0	1	1	0	0	0	0	0	1
247	1	129	1	58	21	111	65	66.5	51	35	99.1672	69	6.92363	5.4848	7.17855	107	-1.287	1	4.21577	1.35	1	1	1	1	1	0	1	0	0	1	1	2	0	0	0	0	0
248	1	129	1	65	32	169	84	73.9	50	33	108.256	64	6.68336	5.37528	6.7334	100	-1.159	1.095	3.69907	1.3	2	1	0	1	1	0	0	0	0	1	0	0	0	0	0	0	0
249	1	107	1	73	30	99	70	63.3	54	42	100.12	59	5.56834	5.41165	7.14204	167	-1.223	0.875	1.16964	1.23	0	1	1	1	1	1	0	0	0	2	1	0	0	0	0	1	0
250	1	129	2	77	32	164	84	67.6	42	26	78.2398	61	4.57471	4.72739	6.06146	114	-1.489	0.818	0.858407	1.1	0	1	0	1	1	1	1	0	0	2	1	0	0	0	0	0	0
251	1	129	1	65	31	100	54	51.5	61	43	124.794	71	5.02388	4.67283	6.57508	115	-1.312	0.789	1.42056	1.13	2	1	0	1	1	0	1	1	0	2	1	0	0	1	0	0	0
252	1	23	1	68	32	148	78	24	65	59	130.662	90	3.63759	2.63906	4.91998	47	-1.509	0.646	2.71429	1.1	2	1	1	1	1	0	0	1	0	2	1		0	0	1	0	0
253	1	68	1	63	37	110	71	17.8	63	57	112.285	83	3.78419	3.58352	4.62497	59	-1.346	0.76	1.22222	0.92	2	1	1	1	1	1	1	1	0	2	1	0	0	0	0	1	0
254	1	124	2	64	42	169	82	75.3	50	33	85.9325	84	4.21951	3.7612	4.96284	54	-1.512	0.833	1.5814	1.08	0	1	1	1	1	1	1	1	0	2	1	0	0	0	1	0	0
255	1	49	2	74	24	157	83	64.1	49	32	141.935	61	4.02535	5.21494	5.0876	63	-1.605	1.239	0.304348	0.66	0	1	0	1	1	1	0	1	0	2	1	0	0	0	1	0	0
256	1	128	1	58	31	135	75	66.9	51	29	99.2823	65	5.43372	5.31812	6.41999	110	-1.453	1.068	1.12255	1.06	2	1	1	1	1	1	1	0	0	1	1	0	0	0	0	0	0
257	1	128	2	65	33	115	54	78.6	45	28	105.326	61	4.86753	5.45959	6.45834	135	-1.31	0.953	0.553191	0.93	2	1	1	1	1	0	0	1	0	1	1	0			0	0	0
258	1	93	2	78	22	171	83	74.3	49	29	122.945	72	4.06044	3.97029	5.86647	103	-1.662	0.661	1.09434	1.01	0	1	1	1	1	1	0	0	0	2	1		0	0	0	1	0
259	1	128	1	60	38	159	91		51	35	116.944	69	5.18178	4.00733	6.09807	127	-1.323	0.816	3.23636	1.32	2	1	1	1	1	1	0	1	0	1	1	0	0	0	0	0	0
260	1	128	1	74	31	162	77	71.6	39	20	80.8422	76	2.70805	3.66356	4.85981	62	-1.477	1.074	0.384615	0.52	2	1	0	1	1	1	0	1	0	2	0	0	0	0	0	0	0
262	1	128	2	66	23	142	81	65.4	45	30	68.7269	71	5.83188	6.32436	6.99577	142	-1.3	1.005	0.611111	1.1	0	1	1	1	1	1	0	0	0	1	0	0	0	0	0	0	0
263	1	128	1	72	29	153	77	72.1	48	28	90.4042	60	6.2634	6.07304	7.00941	120	-1.453	0.94	1.20968	0.94	2	1	0	1	1	0	0	0	0	1	1	4	0	0	0	0	0
264	1	128	1	70	32	164	100	69.6	56	34	110.363	60	7.05876	6.22258	7.28756	145	-1.149	1.107	2.30754	1.07	0	1	0	1	0	0	0	0	0	1	0	2	0	0	0	0	0
265	1	88	1	47	26	170	92	66.1	54	35	107.278	78	6.99485	5.70378	7.55643	192	-1.024	0.859	3.63667	1.44	0	1	1	1	1	0	0	0	0	1	1	1	0	0	0	0	1
266	1	128	2	80	29	178	85	75.7	51	29	77.2585	53	6.16121	6.13988	7.08423	203	-1.69	0.846	1.02155	1.04	0	1	1	1	1	1	0	1	0	1	1	0	0	0	0	0	0
267	1	128	1	80	33	168	79	45.5	52	37	103.076	62	4.80402	4.81218	5.87774	83	-1.512	0.958	0.99187	1.04	0	1	1	1	1	0	0	0	0	2	0	0	0	0	0	0	0
268	1	128	1	62	25	167	99	72.6	56	36	93.3729	60	5.62762	5.72031	6.7901	174	-1.613	0.81	0.911475	0.98	2	1	0	1	1	0	0	0	0	1	1	0	0	0	0	0	0
269	1	128	2	76	28	161	75	66.7	50	27	89.8557	60	5.0626	4.39445	6.26149	106	-1.401	0.773	1.95062	1.3	0	1	0	1	1	0	1	1	0	2	0	0	0	0	0	0	0
270	1	106	1	63	26	160	78	65.4	53	32	92.3499	65	6.10032	5.68017	6.67077	150	-1.48	1.15	1.52218	1.03	2	0	1	1	1	0	0	1	0	1	1	0	0	0	0	0	1
271	1	128	2	70	35	151	66	68	56	36	116.195	69	7.62852	6.67203	7.58731	182	-1.455	0.765	2.60253	1.37	2	1	0	1	1	1	0	1	1	2	0	0	0	0	0	0	0
272	1	128	2	76	31	185	88	62.2	47	19	104.116	63	4.78749	4.77912	6.22059	133	-1.653	0.749	1.0084	0.97	0	1	1	1	1	0	1	1	0	2	1	0	0	0	0	0	0
273	1	128	2	65	28	168	73	65.8	49	33	90.1065	60	5.2575	5.42495	6.80128	111	-1.483	0.856	0.845815	1.04	0	1	1	1	1	1	1	0	0	2	1	0	0	0	0	0	0
275	1	128	1	68	26	173	89	63.7	47	30	101.066	84	4.40672	3.52636	5.826	76	-1.425	0.94	2.41176	0.95	1	1	1	1	1	0	1	0	0	2	0	0			0	0	0
276	1	128	1	77	29	137	81	64.9	41	30	110.197	60	7.36645	7.42357	7.33041	170	-1.332	1.017	0.944478	0.94	2	1	1	1	1	0	1	0	0	2	1	0	0	0	0	0	0
277	1	128	1	63	28	141	87	67.6	47	33	68.5444	80	4.31749	3.82864	5.97126	57	-1.24	0.776	1.63043	1.24	2	1	0	1	1	1	1	0	0	2	1	2	0	0	0	0	0
278	1	128	1	61	42	155	99	64.5	57	38	101.853	60	5.74939	5.70378	7.13409	125	-1.357	1.043	1.04667	1.08	0	1	1	1	1	1	1	0	0	1	0	0	0	0	0	0	0
279	1	128	2	52	30	159	76	72.9	51	28	84.3581	72	5.826	5.21494	6.85646	137	-1.445	0.853	1.84239	1.12	0	1	1	1	1	0	1	0	0	2	1	1	0	0	0	0	0
280	1	89	1	69	33	115	76	71.8	52	33	130.584	77	3.89182	4.33073	6.31355	98	-1.55	0.655	0.644737	0.72	1	1	1	0	1	1	0	0	0	2	1		0	0	1	0	0
281	1	74	1	53	48	152	89	52.9	75	53	161.899	81	5.57973	5.39816	6.62804	127	-1.323	0.895	1.1991	1.06	2	1	1	1	0	0	0	1	1	1	0	0	0	0	0	1	0
282	1	128	1	71	28	90	64	66	41	24	98.5034	77	5.33754	4.69135	6.09357	104	-1.105	1.004	1.90826	1.05	2	1	0	1	1	0	0	0	0	1	1	0	0	0	0	0	0
283	1	128	1	60	31	134	86	39.7	55	42	127.812	69	7.66622	6.04973	7.61481	139	-1.336	0.813	5.03538	1.41	2	1	1	1	1	0	0	0	0	2	1	0	0	0	0	0	0
284	1	123	1	79	33	144	74	68.7	51	31	123.544	59	5.28827	5.56452	6.04263	98	-1.635	0.948	0.758621	0.92	2	1	1	1	1	1	1	1	0	2	1	0	0	0	0	1	0
285	1	105	1	71	26	138	70	60.7	46	32	104.799	73	5.83773	5.24175	6.2804	76	-1.398	0.697	1.81481	1.22	2	1	0	1	1	0	0	0	0	2	1	0	0	0	0	0	1
286	1	128	2	71	32	144	73	73	45	28	75.7829	55	5.14749	5.80814	6.63068	103	-1.279	1.214	0.516517	0.87	0	1	1	1	1	1	1	1	0	2	1	0	0	0	0	0	0
287	1	128	1	57	30	113	67	44	62	56	120.378	76	5.09987	4.17439	6.03069	84	-1.196	0.805	2.52308	1.23	1	1	1	1	1	0	0	0	0	2	1	0	0	0	0	0	0
289	1	111	1	65	26	138	77	62.3	59	43	140.815	61	5.69036	5.5835	7.31122	122	-1.461	0.935	1.11278	1.12	2	1	1	1	1	1	1	0	0	1	1	20	0	0	1	0	0
290	1	107	1	62	39	159	83	43.8	61	36	96.4082	81	5.76832	4.77068	6.98008	86	-1.001	0.955	2.71186	1.1	2	1	1	1	1	1	0	1	0	2	1	40	0	0	1	0	0
291	1	29	1	76	27	148	76	78.9	49	27	113.163	54	6.40357	4.97673	7.73149	182	-1.08	0.768	4.16552	1.47	2	1	1	1	1	1	1	0	0	1	0		0	0	0	0	1
292	1	128	1	74	27	185	100	66.6	48	26	141.815	58	6.22456	6.80128	6.87213	141	-1.37	1.261	0.561735	0.87	2	1	1	1	1	0	0	1	0	1	1	5			0	0	0
293	1	128	1	66	24	130	70	49.2	49	35	87.3411	67	5.99396	5.04986	7.19893	160	-1.356	0.782	2.57051	1.36	2	1	1	1	1	0	0	0	0	1	1	0	0	0	0	0	0
294	1	128	1	62	39	152	84	45.9	59	40	132.38	76	4.85203	3.7612	6.80239	73	-1.102	0.768	2.97674	1.3	2	1	1	1	1	0	1	0	0	1	1	12	0	0	0	0	0
295	1	124	2	83	36	119	63	77	60	40	112.963	52	8.83025	9.13874	7.9645	192	-1.469	0.967	0.734558	0.76	0	1	0	1	1	1	1	1	0	1	1	0	0	0	0	0	1
297	1	128	1	57	32	138	87	63	60	45	142.103	57	6.27664	5.27811	7.54856	174	-1.073	0.703	2.71429	1.41	2	1	1	1	1	0	1	1	0	2	1	0	0	0	0	0	0
298	1	128	2	73	38	137	72	60	51	32	81.0064	59	6.77651	7.68983	6.77992	124	-1.32	1.451	0.401189	0.68	0	1	1	1	1	0	1	1	0	2	1	0	0	0	0	0	0
299	1	128	1	68	27	193	100	61.1	53	34	127.693	57	4.84419	4.98361	6.65415	131	-1.301	0.929	0.869863	1.1	2	1	1	1	1	1	0	0	0	2	1	0	0	0	0	0	0
300	1	114	1	73	40	154	67	46.2	64	40	146.585	67	4.34381	3.71357	5.98394	54	-1.165	0.713	1.87805	1.27	2	1	1	1	1	0	1	1	1	2	1	0	0	0	0	1	0
301	1	77	2	74	33	178	83	59.5	44	33	75.6498	59	5.25227	5.80513	5.56068	115	-1.652	1.333	0.575301	0.78	0	1	1	1	1	0	1	1	0	1	1	0	1	0	1	0	0
303	1	114	1	64	27	164	114	70	44	26	105.113	73	6.49224	4.69135	6.90776	110	-1.406	0.704	6.05505	1.39	0	1	0	1	1	0	1	0	0	2	1	0	0	0	1	0	0
304	1	110	1	76	33	125	84	70	46	28	107.464	68	5.01728	4.94164	6.89669	106	-1.401	0.979	1.07857	1.08	2	1	1	1	1	1	1	1	0	1	1	0	0	0	0	0	1
305	1	77	1	79	31	120	70	63.6	58	45	131.226	60	4.95583	4.44265	6.13123	101	-1.439	0.583	1.67059	1.25	0	1	1	1	1	0	0	1	0	1	0	0	0	0	0	0	1
306	1	127	2	73	24	118	62	64	33	23	51.6417	72	5.49306	4.14313	6.50728	115	-1.377	0.627	3.85714	1.42	0	1	1	1	1	0	1	1	0	2	0		0	0	0	0	0
307	1	127	2	71	29	173	86	71.5	52	25	119.892	50	5.1985	4.96284	6.76964	144	-1.5	0.692	1.26573	1.22	0	1	1	1	1	1	0	1	0	1	1	0	0	0	0	0	0
309	1	127	2	56	25	152	81	65.7	46	30	91.7107	76	5.64191	4.70953	6.42487	154	-1.45	0.801	2.54054	1.28	2	1	0	1	1	0	0	0	0	2	1	5	0	0	0	0	0
310	1	90	2	80	27	153	76	71.4	52	25	120.642	63	5.34233	5.2832	6.67456	165	-1.241	0.893	1.06091	1.19	0	0	1	1	1	0	1	0	0	2	1	0	0	0	1	0	0
311	1	53	1	67	29	167	95	36.3	62	45	161.303	67	4.75359	4.5326	6.53524	81	-1.248	0.891	1.24731	1.08	0	1	0	1	1	1	1	0	0	2	1	3	0	0	1	0	0
312	1	107	2	61	26	104	63	74.1	47	28	94.3559	66	6.286	6.6695	6.77537	140	-1.261	1.227	0.681472	0.95	1	1	1	1	1	0	1	1	0	1	1	0	0	0	0	0	1
313	1	127	1	72	38	138	90	53.7	56	40	133.614	68	5.14749	4.8752	7.05962	88	-1.247	0.768	1.31298	1.11	1	1	1	1	1	1	1	0	0	1	1	0	0	0	0	0	0
314	1	126	1	62	23.6	125	74	70.5	50	30	89.058	65	6.26149	5.24175	7.56164	207	-1.35	0.654	2.77249	1.35	0	1	1	1	1	0	1	0	0	1	1	0	0	0	0	0	0
315	1	70	1	76	28.3	174	92	72.4	43	24	115.758	73	6.38688	4.61512	6.66823	120	-1.329	0.763	5.88119	1.38	2	0	0	1	1	0	0	0	0	1	0	4	0	0	0	0	1
317	1	126	1	62	30.8	149	81	67	44	33	97.1911	58	4.72739	5.22036	6.78784	93	-1.279	0.804	0.610811	1.06	2	1	1	1	1	1	0	1	0	1	1		0	0	0	0	0
318	1	126	1	50	32.9	147	104	67.2	52	32	92.1878	62	6.38351	6.17379	7.03966	133	-1.209	0.936	1.23333	1.17	0	1	1	1	1	1	0	1	0	1	1	0	0	0	0	0	0
319	1	126	1	68	26.5	133	74	65.4	53	34	90.9668	57	5.66296	5.35186	7.15618	128	-1.33	0.787	1.36493	1.23	0	1	1	1	1	1	1	0	0	1	1	4	0	0	0	0	0
320	1	126	1	55	26.6	127	78	66.8	53	33	106.786	56	6.32077	6.3081	7.32185	154	-1.415	1.054	1.01275	1.03	2	1	1	1	1	1	0	1	0	1	1	4	0	0	0	0	0
321	1	126	1	58	30.3	145	94	64.3	49	29	66.3186	67	7.02731	6.22456	7.25559	140	-1.233	1.148	2.23168	1.22	0	1	1	1	1	0	0	0	0	1	1	10	0	0	0	0	0
322	1	126	1	65	33.3	157	88	76.2	54	34	127.946	81	5.78996	5.65249	7.07581	155	-1.248	0.876	1.14737	0.93	2	0	1	1	1	0	0	1	0	1	0	3	0	0	0	0	0
323	1	126	1	59	24.7	125	80	53.9	41	28	44.7652	62	6.19441	5.59842	7.18007	148	-1.152	1.059	1.81481	1.27	2	1	1	1	1	0	1	0	0	1	0	0	0	0	0	0	0
325	1	50	1	82	24.4	102	57	72.4	46	28	84.2749	72	5.39363	5.09375	6.16961	93	-1.471	0.881	1.34969	0.97	2	1	0	1	1	0	1	0	0	2	0	0	0	0	0	1	0
327	1	126	1	79	36.7	101	90	74.6	51	32	105.331	66	6.54965	5.80513	7.96728	149	-1.054	0.781	2.10542	1.2	2	0	0	0	0	0	0	0	0	2	1	0	0	0	0	0	0
329	1	126	1	69	25.5	162	78	60.9	52	33	106.923	58	5.92959	6.71052	6.89871	174	-1.535	1.15	0.457978	0.79	0	1	0	1	1	0	0	0	1	1	1	0	0	0	0	0	0
330	1	126	1	49	39	131	90	71.5	42	34	65.7413	76	5.15329	4.94876	5.98141	67	-1.484	0.776	1.22695	1.1	2	1	1	1	1	0	1	1	0	2	1	10	0	0	0	0	0
331	1	92	1	70	33.3	139	86	69.5	48	29	100.584	70	6.48768	5.7301	7.19594	189	-1.375	0.916	2.13312	1.18	0	1	1	0	1	0	1	1	0	2	0	1	0	0	0	0	1
332	1	3	1	82	37.5	104	63	56.7	43	25	94.3379	75	3.95124	5.01064	6.01127	77	-1.869	0.974	0.346667	0.62	2	1	1	0	1	0	0	1	0	2	1		0	0	0	0	1
333	1	126	2	56	38.9	170	115	61.6	53	41	101.245	82	6.16542	5.34711	7.43485	151	-1.17	0.725	2.26667	1.27	2	1	1	0	1	0	0	1	0	1	1	0	0	0	0	0	0
334	1	126	2	76	32.1	154	81	47.9	51	37	105.602	72	4.26268	4.51086	5.57215	104	-1.856	0.71	0.78022	0.87	0	1	1	1	1	0	0	1	0	2	1	0	0	0	0	0	0
335	1	123	1	66	24.9	103	72	40.6	55	45	89.3752	77	4.14313	3.66356	5.81413	60	-1.346	0.693	1.61538	1.09	0	1	1	1	1	0	0	1	0	2	1	0	0	0	0	1	0
336	1	126	1	60	35	169	99	76.3	50	35	94.3516	73	5.97381	5.53733	7.1107	141	-1.433	0.864	1.54724	1	1	1	1	1	1	0	1	0	0	2	1	10	0	0	0	0	0
337	1	2	1	84	26.6	112	57	56.14	55	38	130.984	70	5.19296	5.47646	4.77912	105	-1.713	1.002	0.753138	0.75	2	1	1	0	1	0	1	1	0	2	1		1	0	0	0	1
338	1	76	1	69	31.9	137	72	63	49	38	86.0227	79	4.26268	5.03695	5.54908	73	-1.46	1.324	0.461039	0.59	2	1	1	1	1	0	1	1	0	2	1	8	0	1	0	1	0
340	1	126	1	63	28	151	90	70.3	46	29	89.0577	65	5.0814	4.15888	6.65673	89	-1.399	0.675	2.51562	1.36	2	1	1	1	1	0	0	1	0	2	1	9	0	0	0	0	0
343	1	116	1	75	30	128	72	71.2	45	27	97.0449	55	6.12249	5.66296	7.63723	129	-1.297	0.873	1.58333	1.31	0	1	1	1	1	1	1	1	0	2	1	0	0	0	0	0	1
345	1	126	1	66	30	132	81	77.3	53	32	108.891	65	4.70953	5.40268	6.17794	99	-1.111	1.094	0.5	0.7	1	1	1	1	1	1	1	0	0	1	1	5	0	0	0	0	0
346	1	125	2	70	31	154	79	69.4	57	42	89.3235	67	5.49717	5.00395	6.21461	68	-1.255	1.221	1.63758	1.09	2	1	1	1	1	0	1	0	0	1	1	0	0	0	0	0	0
347	1	125	2	67	26	117	65	62.3	51	31	91.7296	61	5.84932	5.53733	6.72623	107	-1.131	1.13	1.36614	1.07	0	1	0	1	1	0	1	0	0	2	1	0	0	0	0	0	0
348	1	90	1	65	25	101	59	82.4	39	27	67.076	66	5.14749	5.40268	6.69208	80	-1.132	1.201	0.774775	0.93	2	1	0	0	1	0	1	0	0	2	0	0	0	0	0	0	1
349	1	125	2	56	39	152	80	64.2	55	40	102.635	71	4.81218	4.38203	5.84644	82	-1.365	0.823	1.5375	1.15	2	1	1	1	1	0	1	1	0	1	1	6	0	0	0	0	0
350	1	125	1	66	30	144	59	79	49	29	94.3596	53	5.48894	4.48864	7.48997	166	-1.373	0.444	2.7191	1.45	2	1	1	1	1	0	1	1	0	1	0	10	0	0	0	0	0
351	1	123	2	83	27	168	122	70.8	46	22	84.3705	57	6.41182	6.11368	7.04229	115	-1.478	1.115	1.34735	1.05	0	1	1	1	1	0	0	1	0	2	1	0	0	0	0	1	0
353	1	68	2	77	31	158	89	70.5	48	26	111.292	54	6.25383	5.54518	6.69703	123	-1.526	0.865	2.03125	1.25	2	1	1	1	1	0	0	1	0	2	1	0	0	0	0	0	1
354	1	125	1	75	28	153	90	54.3	54	36	141.279	62	5.02388	4.67283	6.60394	80	-1.293	0.949	1.42056	1.17	0	1	0	1	1	0	0	0	0	1	1	0	0	0	0	0	0
355	1	125	1	67	30	138	72	69	45	23	74.3963	63	6.71417	5.73657	7.13807	150	-1.361	0.862	2.65806	1.38	1	1	1	1	1	1	1	1	0	1	0	0	0	0	0	0	0
356	1	68	2	65	29	201	91	73.4	50	32	133.967	67	7.16781	8.2933	7.03615	171	-1.365	1.018	0.324493	0.8	0	1	0	1	1	0	0	0	0	2	1	0	0	0	1	0	0
357	1	19	2	79	24	171	88	56.3	46	34	113.268	66	6.1203	5.86079	6.54822	140	-1.665	0.989	1.2963	1.08	0	1	1	1	1	0	0	0	0	2	1		0	0	0	0	1
358	1	63	1	82	25	164	77	60.6	42	29	123.542	72	4.83628	6.19441	5.51343	86	-1.641	0.963	0.257143	0.51	2	1	1	1	1	0	1	1	0	2	1	0	0	1	0	0	1
359	1	124	1	61	25	145	74	67.4	51	33	106.351	68	5.88332	5.01064	6.93731	129	-1.223	0.772	2.39333	1.24	2	1	1	1	1	0	1	0	0	1	1	0	0	0	0	0	0
361	1	123	2	74	24	143	66	84.5	47	24	85.4007	68	5.46806	4.47734	6.66313	109	-1.5	0.728	2.69318	1.33	0	1	1	1	1	0	1	1	0	1	1	0	0	0	0	0	0
362	1	123	1	70	26	186	91	69.1	54	35	96.0716	64	6.632	5.59099	7.80873	198	-1.129	0.787	2.83209	1.36	0	1	0	1	1	0	0	0	0	1	1	0	0	0	0	0	0
363	1	123	1	70	25	185	95	44.4	55	38	97.6974	61	6.04737	5.73657	7.03174	140	-1.551	0.967	1.36452	1.12	2	1	1	1	1	0	1	0	0	1	1	3	0	0	0	0	0
364	1	123	1	71	36	169	84	65	57	40	124.03	57	6.20859	7.55747	7.1317	163	-1.478	1.152	0.25953	0.72	0	1	1	1	1	0	1	1	0	2	1	0	0	1	0	0	0
365	1	123	1	71	32	134	83	61.2	57	36	111.758	71	5.98896	5.47227	7.06902	258	-1.644	0.941	1.67647	0.91	2	0	0	1	0	0	0	0	0	1	0	0	0	0	0	0	0
366	1	123	1	69	26	139	81	48.7	62	44	174.427	58	6.34036	6.86171	7.25205	171	-1.544	1.236	0.593717	0.77	0	0	0	1	1	1	0	0	0	1	0	4	0	0	0	0	0
367	1	123	2	65	34	111	69	69	50	33	110.59	56	5.96101	6.32077	7.15929	119	-1.163	1.172	0.697842	0.97	0	1	1	1	1	0	0	0	0	1	1	0	0	0	0	0	0
368	1	19	1	75	20	127	81	78.1	36	20	58.1321	84	4.52179	5.56068	5.46383	102	-1.425	0.925	0.353846	0.6	2	1	1	1	1	0	1	1	0	2	0		0	0	1	0	0
369	1	122	2	78	35	113	73	66.5	52	35	94.1286	79	5.64897	7.3192	6.27852	94	-1.449	1.074	0.188204	0.66	0	1	1	1	1	1	1	1	0	2	0	0	0	0	0	0	0
370	1	122	1	53	33	137	89	66.1	53	35	94.733	74	4.91998	4.5326	6.81344	130	-1.191	0.831	1.47312	0.98	1	1	1	1	1	0	0	0	0	1	1	10	0	1	0	0	0
371	1	53	1	79	29	109	53	59.6	49	37	101.479	78	3.2581	2.48491	4.82028	74	-1.562	0.529	2.16667	1.08	2	1	1	1	1	0	0	1	0	2	1	0	1	0	0	0	1
372	1	122	2	78	24.3	116	65	75.7	47	26	89.1945	60	6.04501	5.59471	6.61874	96	-1.391	1.199	1.56877	1.06	0	1	1	1	1	0	1	0	0	2	1	0	0	0	0	0	0
373	1	122	1	70	24.2	146	75	58.7	55	34	112.654	57	5.59842	5.22575	7.14204	144	-1.15	0.826	1.45161	1.24	2	1	1	1	1	0	0	1	0	1	0	1	0	0	0	0	0
375	1	122	1	64	24.7	128	82	64.2	51	35	75.6039	58	6.86589	6.2519	7.6953	144	-1.169	1.237	1.84778	1.18	0	1	0	1	1	0	1	1	0	1	1	0	0	0	0	0	0
377	1	122	1	70	21.8	133	69	71.6	50	31	72.286	62	6.24417	5.26786	6.9489	152	-1.172	0.962	2.65464	1.27	2	1	0	1	0	1	1	0	0	1	0	0	0	0	0	0	0
378	1	122	2	67	26.9	135	82	70.1	45	20	119.784	62	5.11799	5.26786	6.49828	112	-1.445	0.986	0.860825	0.99	0	1	1	1	1	1	0	1	0	1	1		0	0	0	0	0
379	1	122	1	62	23.7	181	111	61.3	45	29	88.0038	72	6.34036	4.78749	6.9976	97	-1.412	0.837	4.725	1.45	2	1	1	1	1	1	0	0	0	1	1	0	0	0	0	0	0
380	1	59	1	76	31.3	103	56	61.5	54	35	145.006	73	5.86647	4.78749	6.1181	85	-1.344	0.711	2.94167	0.99	2	1	1	1	1	1	1	1	0	2	1	2	0	0	0	0	1
381	1	122	1	63	24	145	82	60.7	53	35	95.9361	48	5.78383	5.00395	7.37588	157	-1.524	0.607	2.18121	1.4	0	1	1	1	1	0	0	1	0	1	1	27	0	0	0	0	0
382	1	121	1	53	24	146	93	72.5	49	29	98.2891	66	6.97448	6.05678	7.51152	116	-1.153	0.893	2.50351	1.31	2	1	1	1	1	0	0	0	0	1	1	10	0	0	0	0	0
383	1	121	2	79	32	210	82	70.7	53	35	81.0071	56	5.07517	5.78074	5.86079	62	-1.391	1.378	0.493827	0.77	0	1	1	1	1	1	1	1	0	2	1	0	0	0	0	0	0
384	1	29	1	80	26	159	74	66.3	49	32	121.476	62	5.4161	3.91202	6.08222	87	-1.429	0.901	4.5	1.38	0	1	1	1	1	1	1	0	0	2	1	0	0	0	0	1	0
385	1	121	1	45	33	161	96	54	56	39	95.6758	80	6.15273	5.42053	7.18007	103	-1.146	1.031	2.07965	1.13	0	1	1	1	1	0	0	0	0	1	0	10	0	0	0	0	0
386	1	67	1	83	39	159	76	81.2	31			65	5.26269	5.23111	6.57228	107	-1.413	0.962	1.03209	1.02	2	1	1	1	1	1	1	1	0	2	1	0	0	0	0	0	1
387	1	121	1	58	28	107	60	44.5	48	33	107.135	68	5.8999	5.15906	6.97821	126	-1.35	0.961	2.0977	1.24	2	1	1	1	1	0	0	0	0	1	1	4	0	0	0	0	0
388	1	121	1	63	32	157	96	76.9	44	25	88.236	61	6.24998	5.3799	7.52994	156	-1.258	0.739	2.3871	1.13	0	1	1	1	1	0	0	0	0	2	1	0	0	0	0	0	0
390	1	75	1	67	28	105	68	37.5	58	34	147.366	85	2.63906	1.38629	4.79579	49	-1.592	0.367	3.5	1.14	0	1	1	1	1	1	1	1	0	1	1	0	0	0	0	0	1
391	1	103	1	73	31	144	78	72.6	55	37	105.863	64	7.51861	7.91279	6.74288	113	-1.203	1.324	0.674231	0.74	2	1	1	1	1	0	0	1	0	2	1	3	0	1	0	0	1
392	1	66	2	72	23	148	59	68.2	43	27	116.259	54	6.45047	7.44191	6.78897	108	-1.44	1.592	0.371043	0.7	0	1	0	0	1	1	1	1	0	1	0	0	0	0	0	0	1
393	1	121	1	71	30	167	91	73.1	44	26	105.918	66	6.03787	4.91998	6.86589	147	-1.582	0.715	3.05839	1.31	2	0	1	1	1	0	0	0	0	1	1	12	0	0	0	0	0
394	1	121	1	79	28	152	69	52.8	55	36	148.243	47	5.73657	6.70073	7.10579	125	-1.326	1.322	0.381304	0.72	0	1	1	1	1	0	1	1	0	1	0	0	0	0	0	0	0
395	1	121	1	79	26	169	88	68.7	52	27	113.33	54	6.81783	7.54115	6.6995	128	-1.501	1.425	0.485138	0.75	0	1	1	1	1	0	1	0	0	1	1	0	0	0	0	0	0
396	1	121	2	79	29	135	61	71.7	42	23	95.0482	64	4.31749	4.18965	5.96358	82	-1.509	0.761	1.13636	1.1	0	1	1	1	1	1	1	1	0	2	1	0	0	0	0	0	0
397	1	121	1	60	25	155	81	63.9	51	32	89.3003	71	6.28413	5.01728	6.87109	134	-1.489	0.76	3.54967	1.39	0	1	0	1	1	0	0	0	0	1	0	7	0	0	0	0	0
398	1	121	1	57	31	139	84	64	59	36	101.89	75	7.07665	5.65599	7.6153	162	-1.108	0.851	4.13986	1.43	0	1	1	1	1	0	0	0	0	1	1	2	0	0	0	0	0
399	1	121	2	74	19	182	83	64.1	40	20	87.0253	58	5.9135	6.2691	7.29912	156	-1.302	0.996	0.700758	0.86	0	1	0	1	1	0	0	0	0	1	1	0	0	0	0	0	0
400	1	108	2	72	28	102	61	61.5	44	28	73.3699	81	5.18178	4.97673	5.21494	107	-1.551	1.187	1.22759	0.92	0	1	1	1	1	0	0	0	0	2	0	0	0	0	0	0	1
401	1	121	1	73	33	145	88	71	45	33	128.418	87	3.98898	4.21951	5.33272	83	-1.377	1.061	0.794118	0.73	0	1	1	1	1	0	0	0	0	2	1	6	0	0	0	0	0
402	1	121	2	75	27	163	74	69.4	45	25	98.8792	75	6.37332	5.48064	6.74993	113	-1.278	1.274	2.44167	1.05	0	1	1	1	1	0	1	0	0	2	0	0	0	0	0	0	0
403	1	121	2	70	30	117	76	73.3	47	31	135.377	54	6.70686	6.96224	7.3518	189	-1.534	1.165	0.774621	0.9	0	1	0	1	1	1	1	0	0	2	1	0	0	0	0	0	0
404	1	114	2	77	21	175	84	67.5	42	22	67.6189	67	5.12396	4.96284	6.22654	88	-1.461	1.066	1.17483	1.08	0	1	1	1	1	0	0	1	0	2	1	3	0	0	0	0	1
405	1	121	1	58	29	122	85	67.5	61	37	157.668	58	6.28227	6.21661	6.59167	119	-1.205	1.271	1.06786	0.89	0	1	1	0	1	0	0	0	0	1	1	1	0	0	0	0	0
406	1	90	1	72	28	135	61	60.5	43	28	104.245	73	4.18965	4.21951	5.59842	108	-1.471	0.834	0.970588	0.96	0	0	0	0	1	0	1	1	0	2	0	0	0	0	0	0	1
407	1	121	2	71	29	129	62	73.5	46	25	94.8097	65	5.00395	4.52179	6.31897	97	-1.462	0.654	1.61957	1.21	0	1	1	1	1	1	1	0	0	2	1	0	0	0	0	0	0
408	1	96	2	78	31	160	80	71.5	41	20	100.625	57	4.70048	5.56452	5.73979	105	-1.311	1.133	0.421456	0.86	0	1	1	1	1	1	0	1	0	2	1		0	0	0	1	0
409	1	121	1	76	25	187	76	76.6	44	30	112.859	52	4.99721	4.45435	6.51175	93	-1.296	0.758	1.72093	1.37	0	1	0	1	1	1	1	0	0	2	0	0	0	0	0	0	0
410	1	34	1	62	30	137	64	62.5	48	31	87.9984	86	3.13549	3.61092	4.27667	46	-1.337	0.81	0.621622	0.81	1	1	1	1	1	1	0	1	0	2	1	3			0	0	1
411	1	121	1	50	33	168	102	66.9	56	38	101.306	72	6.75344	6.0845	6.74876	161	-1.329	0.78	1.95216	1.3	2	1	1	1	1	0	0	0	0	1	1	0	0	0	0	0	0
412	1	119	2	64	24	212	101	63.2	51	36	125.195	58	6.59715	6.01859	7.02376	150	-1.371	1.086	1.78345	1.21	0	1	1	0	1	0	0	0	0	1	1	0	0	0	0	0	0
413	1	118	1	84	25	90	58	65.9	52	32	85.1848	62	5.35659	4.84419	6.30079	143	-1.3	0.935	1.66929	1.12	0	1	1	1	1	1	0	0	0	2	0	0	0	0	0	0	0
414	1	118	2	72	24	170	85	55.9	48	29	120.779	66	5.76832	5.84644	6.55962	128	-1.502	1.061	0.924855	0.86	0	1	0	0	1	1	0	0	0	2	1	0	0	0	0	0	1
415	1	118	1	47	33	142	81	70.1	51	30	112.779	75	5.7589	4.39445	6.78446	117	-1.177	0.732	3.91358	1.43	1	0	1	1	1	1	0	0	0	1	1	24	0	0	0	0	0
416	1	118	2	73	24	153	74	68.9	52	33	106.172	64	5.1358	5.20949	7.18841	134	-1.346	0.705	0.928962	1.12	0	1	1	1	1	0	0	0	0	1	1	0	0	0	0	0	0
417	1	103	1	71	28	176	84	74.9	44	32	128.597	71	6.32436	5.22575	7.07918	128	-1.422	0.669	3	1.19	2	1	1	1	1	1	0	0	0	2	1	12	0	0	1	0	0
418	1	118	2	69	27	120	81	69.1	44	26	76.7541	75	4.82831	4.33073	5.83188	89	-1.394	1.049	1.64474	1.14	0	0	1	1	1	0	0	1	0	2	1	10	0	0	0	0	0
419	1	118	2	78	29	137	73	74	42	17	85.93	53	7.49887	7.25347	7.40184	154	-1.561	1.234	1.27813	0.92	0	1	1	1	1	0	0	1	0	2	0	0	0	0	0	0	0
420	1	118	1	47	30	123	90	66.8	46	34	72.7407	85	5.56834	4.30407	6.76041	117	-1.398	0.642	3.54054	1.29	1	1	1	1	1	0	0	1	0	1	0	6	0	0	0	0	0
421	1	118	2	76	30	139	89	61.8	40	28	92.7743	68	7.05704	7.20934	7.11477	145	-1.435	0.854	0.858728	1.02	2	0	1	1	1	0	1	1	0	2	1	0	0	0	0	0	0
422	1	54	1	58	29	107	77	57.5	54	40	93.5854	89	3.91202	5.32788	4.86753	52	-1.184	0.739	0.242718	0.42	0	1	1	1	1	0	0	1	0	1	1	0	0	1	0	0	1
423	1	118	1	68	36	138	66	71.9	62	43	110.015	60	4.60517	4.83628	5.57215	112	-1.833	0.964	0.793651	0.95	0	1	1	1	1	1	0	1	0	2	1	0	0	0	0	0	0
424	1	118	2	61	27	153	82	67.8	48	31	95.6033	65	5.743	4.95583	6.53814	111	-1.536	0.811	2.19718	1.29	0	1	1	1	1	0	1	0	0	1	1	1	0	0	0	0	0
425	1	118	2	72	31	149	79	78.2	36	19	116.193	69	7.22621	6.89669	6.87936	148	-1.256	1.475	1.39029	0.87	0	1	0	1	1	0	1	1	0	2	1	0	0	0	0	0	0
426	1	118	1	77	27	147	71	72.6	53	34	104.181	62	5.69373	5.3845	6.90575	141	-1.459	0.847	1.36239	1.22	0	1	1	1	1	0	0	1	0	2	1	0	0	0	0	0	0
427	1	117	2	70	30	158	92	65.4	49	33	100.181	70	5.04986	4.43082	6.61204	156	-1.423	0.705	1.85714	1.15	0	1	1	1	1	0	0	1	0	2	1	0	0	0	0	0	0
428	1	75	1	62	32	111	76	30.8	69	62	143.166	65	5.35186	5.26269	5.45532	52	-1.657	0.819	1.09326	0.9	2	1	0	1	1	1	1	1	0	2	0	0	0	0	0	1	0
429	1	117	1	58	25	123	76	68.8	52	37	101.869	53	6.91075	5.67332	8.41183	221	-1.091	0.812	3.44674	1.46	2	1	1	1	1	0	1	0	0	1	1	0	0	0	0	0	0
430	1	117	2	63	24	110	67	75.6	49	30	80.0736	62	5.68698	4.85981	6.82002	123	-1.437	0.842	2.28682	1.3	0	1	1	1	1	0	0	0	0	1	1	0	0	0	0	0	0
431	1	117	1	63	29	133	89	61	52	32	96.1815	66	6.57088	6.1203	7.5761	197	-1.147	1.049	1.56923	1.16	0	1	1	1	1	1	0	0	0	1	1	1	0	0	0	0	0
432	1	117	2	66	38	138	70	64.3	46	29	65.3303	65	5.68017	5.57595	6.38012	130	-1.469	1.007	1.10985	1.01	0	1	1	1	1	0	1	1	0	2	1	0	0	0	0	0	0
433	1	117	1	76	25	127	76	70.6	48	26	145.305	78	5.56068	4.76217	6.53379	122	-1.165	0.685	2.22222	1.23	2	1	0	1	1	0	1	0	0	1	1	0	0	0	0	0	0
436	1	117	1	68	33	135	82	64.6	53	31	99.6106	59	4.40672	5.94542	5.8522	79	-1.502	1.168	0.21466	0.64	2	1	1	1	1	0	1	1	0	2	1	1	0	0	0	0	0
437	1	117	2	71	25	219	99	64	50	33	97.137	59	7.30988	6.61338	6.90776	110	-1.276	0.994	2.00671	1.08	0	1	1	1	1	0	0	0	0	1	0	0	0	0	0	0	0
438	1	76	1	84	34	203	117	55.1	50	35	134.199	68	4.75359	5.17048	6.82979	197	-1.293	0.831	0.659091	0.98	0	1	1	1	1	0	1	1	0	2	1	0	0	0	0	0	1
440	1	116	1	63	23	114	73	67.5	42	28	94.8571	63	5.32788	3.49651	6.98564	120	-1.192	0.54	6.24242	1.61	2	1	1	1	1	0	0	0	0	2	0	0	0	0	0	0	0
442	1	115	2	62	32	137	77	64.2	50	33	96.9435	78	6.39359	5.8999	7.30653	199	-1.305	0.827	1.63836	1.22	0	0	1	1	1	0	0	0	0	1	1	0	0	0	0	0	0
443	1	115	1	61	30	150	83	75	53	37	106.266	70	4.51086	4.89784	6.00881	67	-1.33	1.031	0.679104	0.85	0	1	1	1	1	1	0	0	0	1	1	0	0	0	0	0	0
444	1	59	1	69	30	174	103	68.9	43	23	119.133	73	6.57925	5.14166	7.32712	205	-1.352	0.664	4.21053	1.35	0	1	0	1	1	0	0	0	0	2	1	10	0	0	0	0	1
445	1	115	1	56	32	134	84	60.8	46	35	94.9208	69	5.18739	5.79301	6.37161	67	-1.104	1.441	0.545732	0.74	0	1	0	1	1	0	1	0	0	1	1	0	0	0	0	0	0
446	1	115	2	60	26	166	86	70.5	47	32	65.1783	76	6.33859	5.01728	7.04229	110	-1.223	0.811	3.74834	1.39	2	1	0	1	1	0	0	0	0	1	1	2	0	0	0	0	0
447	1	115	2	67	42	153	55	69.3	49	30	88.6316	73	6.1203	6.00389	6.81014	195	-1.415	0.909	1.12346	1.06	0	1	1	1	1	0	0	1	0	2	1	0	0	0	0	0	0
448	1	70	1	72	30	124	75	68.8	52	33	106.373	55	4.34381	4.12713	5.89164	132	-1.639	0.555	1.24194	1.2	2	1	1	1	1	1	1	1	0	2	0	0	0	0	0	1	0
449	1	113	1	68	25	167	76	74.7	51	34	123.593	55	6.66185	6.51767	7.94626	181	-1.389	0.95	1.1551	1.06	2	1	0	1	1	1	0	0	0	1	1	4	0	0	0	0	0
450	1	113	2	60	34	151	71	71	51	35	98.5002	66	5.25227	5.40717	6.20254	81	-1.381	1.117	0.856502	0.9	2	1	1	1	1	0	1	1	0	1	1	8	0	0	0	0	0
452	1	113	1	66	30	157	84	81.6	52	35	105.913	67	5.69373	4.8828	6.51767	122	-1.489	0.89	2.25	1.22	2	1	1	1	1	1	0	1	0	1	1	2	0	0	0	0	0
453	1	113	1	64	30	151	81	66.3	51	31	156.027	58	7.81642	6.97635	8.97525	276	-0.767	0.505	2.31653	1.23	2	1	1	1	0	1	1	0	0	2	0	15	0	0	0	0	0
454	1	112	2	65	29	166	82	69.2	51	31	124.224	77	3.71357	3.7612	5.20401	54	-1.462	0.85	0.953488	0.83	2	1	1	1	1	0	1	1	0	2	1	0	0	0	0	0	0
457	1	111	1	68	28	145	77	61.6	55	33	97.0241	73	6.19848	5.97635	6.77537	168	-1.596	0.659	1.24873	1.16	2	1	1	1	1	1	0	1	0	2	0	0	0	1	0	0	0
458	1	111	1	67	28	158	102	66.4	50	32	94.2055	72	6.04263	4.64439	7.11396	144	-1.182	0.612	4.04808	1.51	2	1	0	1	1	0	1	0	0	1	1	0	0	0	0	0	0
459	1	111	1	59	28	164	88	63.1	54	37	88.6092	76	6.61204	5.17615	7.48324	150	-1.266	0.714	4.20339	1.4	0	1	0	1	1	0	1	0	0	1	1	0	0	0	0	0	0
460	1	111	1	82	29	186	89	64.8	53	41	113.116	61	5.7589	5.50533	6.94312	145	-1.506	0.772	1.28862	1.13	0	1	0	1	1	0	1	1	0	1	1	0	0	0	0	0	0
461	1	111	2	64	30	131	80	65.9	46	28	96.0985	62	5.8944	5.42935	6.70686	153	-1.409	0.922	1.59211	1.19	0	1	1	1	1	0	0	1	0	2	1	0	0	0	0	0	0
462	1	111	2	66	27	215	92	65.3	48	27	102.626	65	6.29342	5.19296	6.9344	180	-1.619	0.709	3.00556	1.22	0	1	1	1	1	0	0	0	0	1	1	0	0	0	0	0	0
464	1	111	1	74	24	104	57	72.3	45	24	85.5088	46	7.39142	7.12206	8.1699	270	-1.393	0.879	1.30912	1.14	0	1	0	1	1	0	0	0	0	1	0	0	0	1	0	0	0
465	1	111	1	60	27	187	109	68.3	47	33	103.882	59	5.826	4.59512	6.65028	113	-1.507	0.71	3.42424	1.39	2	1	1	1	1	0	0	0	0	1	1	20	0	0	0	0	0
467	1	111	1	64	32	148	93	72.4	43	23	88.874	61	6.1181	5.53339	6.77079	131	-1.323	1.253	1.79447	1.21	2	1	0	1	1	0	0	1	0	1	1	7	0	0	0	0	0
468	1	107	2	68	38	154	91	59.6	43	26	76.3768	84	3.3322	2.70805	5.58725	107	-1.678	0.547	1.86667	0.88	2	1	1	1	1	0	1	1	0	2	1	0	0	0	0	0	1
469	1	111	1	47	30	133	85	68.5	53	34	99.6232	65	7.14283	5.76205	7.72179	121	-0.963	1.171	3.97799	1.37	2	1	0	1	1	0	0	0	0	1	1	5	0	0	0	0	0
471	1	110	2	74	28	176	95	61	56	30	90.0991	69	6.83087	7.14204	6.79234	154	-1.289	1.232	0.732595	0.79	0	1	0	1	1	1	1	0	0	2	1	0	0	0	0	0	0
472	1	110	2	64	27	155	103	61.2	53	33	91.2519	56	6.4708	5.92158	7.00851	187	-1.404	1.05	1.7319	1.17	0	1	1	1	1	1	0	0	0	1	1	0	0	0	0	0	0
473	1	110	2	72	31	156	88	60.9	40	33	105.247	75	4.64439	4.64439	5.53733	65	-1.249	1.102	1	0.89	0	1	1	1	1	1	1	1	0	2	1	0	0	0	0	0	0
474	1	110	2	66	24	164	82	53.2	45	25	113.912	75	5.62762	4.57471	6.08904	80	-1.338	1.118	2.86598	1.11	0	1	1	1	1	0	1	0	0	2	1	0	0	0	0	0	0
475	1	73	2	74	34	145	65	55.1	52	33	131.265	64	6.1334	6.13988	6.20051	103	-1.749	1.002	0.993534	0.86	0	0	1	1	1	0	0	1	0	2	1	0			0	1	0
476	1	110	1	78	28	151	78	66.1	52	31	89.4877	66	4.82028	4.91265	5.82305	83	-1.362	0.78	0.911765	0.95	0	1	1	1	1	0	0	0	0	1	1	0	0	0	0	0	0
477	1	110	1	59	25	153	97	55.5	48	26	105.769	66	5.62402	4.74493	6.96885	127	-1.5	0.824	2.4087	1.24	1	1	1	1	1	0	1	0	0	2	1	5	0	0	0	0	0
478	1	110	1	63	25	117	72	38	54	44	90.7728	60	5.83773	6.3699	7.08423	147	-1.483	1.216	0.587329	0.79	0	1	1	1	1	0	1	1	0	2	1	1	0	0	0	0	0
479	1	42	1	67	31	172	82	47.8	70	52	195.242	69	4.89784	5.51745	5.99146	79	-1.22	1.189	0.538153	0.73	2	1	1	1	1	1	1	0	0	2	1	0	0	1	0	0	1
480	1	110	1	70	22	216	88	50	49	38	99.0702	55	4.64439	5.24702	5.63835	93	-1.681	0.942	0.547368	0.79	2	1	1	1	1	1	1	0	0	2	1	0	0	0	0	0	0
481	1	110	1	66	28	156	88	71.9	46	24	84.205	70	5.45532	4.54329	6.1591	110	-1.424	0.723	2.48936	1.32	2	1	1	1	1	1	1	1	0	2	1	0	0	0	0	0	0
482	1	110	1	43	35	167	96	69.8	55	35	105.07	61	5.35186	4.34381	7.05272	111	-1.231	0.714	2.74026	1.39	0	1	1	1	1	1	1	0	0	1	1	2	0	0	0	0	0
483	1	110	1	74	29	143	79	46.2	64	42	121.816	62	6.01127	5.64545	6.95845	105	-1.456	1.208	1.4417	1.05	2	1	1	1	1	1	1	1	0	1	1	5	0	0	0	0	0
484	1	110	1	74	34	167	90	56	60	43	171.511	67	6.23637	6.46459	7.06987	212	-1.44	0.736	0.79595	1.02	0	1	1	1	1	1	0	1	0	1	1	0	0	0	0	0	0
485	1	110	1	56	36	128	72	66.7	50	32	100.754	79	6.49375	6.11147	7.19818	114	-1.298	1.364	1.46563	1.04	0	1	1	1	1	0	0	0	0	1	1	0	0	0	0	0	0
486	1	110	1	66	32	121	64	65.9	37	20	51.2531	77	5.40268	4.82831	6.02102	79	-1.315	1.173	1.776	0.81	2	1	1	1	1	1	1	1	0	2	1	0	0	0	0	0	0
487	1	103	1	74	28	148	76	54.8	70	56	148.608	64	7.66011	8.0067	6.95845	136	-1.182	1.36	0.707098	0.83	1	1	1	1	1	0	0	0	0	1	1	4	0	0	1	0	0
488	1	110	1	62	25	135	74	70.8	51	30	91.7562	59	6.30628	5.48064	7.8598	175	-1.355	0.749	2.28333	1.31	2	0	1	1	1	0	1	0	0	1	1	6	0	0	0	0	0
489	1	110	2	77	34	154	74	40.3	70	60	126.01	70	7.12689	6.11589	7.05445	112	-1.122	1.103	2.74834	1.24	0	1	1	1	1	0	1	1	0	2	1	0	1	0	0	0	0
490	1	110	2	51	31	135	84	63.5	48	28	75.1822	72	5.40268	5.29832	6.69703	118	-1.231	0.981	1.11	1.08	0	1	1	1	1	1	0	0	0	1	1	0	0	0	0	0	0
491	1	110	1	65	26	143	83	69.5	45	27	84.4075	70	5.84932	3.63759	6.90875	100	-1.168	0.617	9.13158	1.62	0	1	0	1	1	0	0	0	0	2	1	0	0	0	0	0	0
492	1	110	2	76	26	175	80	49.4	48	34	104.676	69	4.63473	5.55296	5.62762	68	-1.426	1.38	0.399225	0.71	0	1	1	1	1	1	1	0	0	2	1	0	1	0	0	0	0
493	1	110	2	67	32	178	85	57	51	31	102.967	67	5.64545	5.99645	6.51915	83	-1.344	1.392	0.70398	0.83	0	1	1	1	1	0	1	0	0	2	1	0	0	0	0	0	0
494	1	109	2	62	41	166	72	79	44	28	57.7765	78	5.11199	4.96284	6.36303	89	-1.314	1.21	1.16084	0.83	2	0	1	1	1	1	0	1	0	1	1	0	0	0	0	0	0
495	1	28	1	80	26	177	79	59	43	28	85.2625	70	4.83628	3.93183	5.68017	66	-1.449	0.618	2.47059	1.35	0	1	0	1	1	0	0	0	0	1	1	0	0	0	0	0	1
496	1	68	1	72	32	136	67	68.6	42	29	107.954	63	5.22575	4.96981	6.5903	190	-1.506	0.74	1.29167	1.17	2	1	1	1	1	0	1	1	0	2	1	0	0	0	0	0	1
497	1	50	1	81	25	182	73	75.4	39	21	94.3852	73	4.31749	4.82028	5.18178	58	-1.58	0.765	0.604839	0.73	2	1	1	1	1	0	1	1	0	2	1	0	0	1	0	0	1
499	1	88	1	71	27	122	65	58.7	59	32	140.564	54	5.87212	5.32788	7.51152	172	-1.43	0.766	1.7233	1.25	0	1	1	1	1	0	1	1	0	1	1	0	0	0	1	0	0
500	1	109	2	77	29	171	94	77.5	44	29	76.102	63	5.8944	5.6058	6.48616	112	-1.488	0.917	1.33456	1.14	0	1	0	0	1	0	1	0	0	1	1	0	0	0	0	0	0
501	1	109	2	65	38	126	64	74.8	55	43	95.512	79	4.94876	4.70953	5.80814	72	-1.502	0.934	1.27027	1.04	2	1	1	1	1	0	0	1	0	2	1	0	0	0	0	0	0
502	1	47	2	74	29	136	86	73.3	46	22	110.438	60	5.52943	5.20401	6.64898	144	-1.61	0.754	1.38462	1.16	0	1	1	1	1	1	1	1	0	1	1	0	0	0	0	0	1
503	1	109	1	65	34	138	78	62.1	42	29	84.1831	72	5.44242	5.46383	6.59441	96	-1.337	0.881	0.978814	1.02	2	1	0	1	1	0	1	0	0	2	1	0	0	0	0	0	0
504	1	109	1	74	35	153	73	64.1	52	31	104.386	60	8.40447	7.44308	8.91489	189	-1.098	0.788	2.61534	1.27	0	1	1	1	1	0	1	1	0	2	1	2	0	0	0	0	0
505	1	109	1	57	39	144	91	76.3	51	30	104.579	77	7.21671	6.1181	7.40184	174	-1.372	0.951	3	1.22	0	1	1	1	1	1	0	1	0	1	1	0	0	0	0	0	0
506	1	109	1	68	28	121	60	71	55	35	107.337	67	7.34601	6.50578	7.62998	136	-1.262	1.16	2.31689	1.1	2	1	1	1	1	0	0	0	0	2	1	0	0	0	0	0	0
507	1	109	1	70	39	155	86	61.5	49	33	110.021	76	5.36598	5.8861	6.51026	97	-1.293	1.173	0.594444	0.68	0	0	1	1	1	1	0	1	0	2	1	0	0	1	0	0	0
508	1	109	1	62	34	142	80	68.1	57	37	133.658	67	7.61972	6.78559	8.63141	215	-0.871	0.585	2.30282	1.27	2	1	1	1	1	1	1	1	0	1	1	3	0	0	0	0	0
509	1	62	1	61	27	169	95	58.6	60	38	160.189	62	5.28827	4.12713	7.00941	126	-1.085	0.613	3.19355	1.46	0	0	1	1	0	0	0	0	0	1	1	2	0	1	0	1	0
510	1	109	1	73	28	132	53	71.9	43	27	96.4221	67	5.826	4.67283	6.56526	131	-1.494	0.736	3.16822	1.33	2	1	0	1	1	0	1	0	0	1	0	0	0	0	0	0	0
511	1	109	2	78	26	154	60	55.2	55	37	142.364	56	6.03548	6.64118	5.92426	90	-1.998	1.56	0.545692	0.73	0	1	1	1	1	1	1	1	0	2	1	0	1	0	0	0	0
512	1	109	2	67	21	133	70	55.2	46	30	88.601	61	6.28972	7.31986	6.76041	173	-1.686	1.192	0.356954	0.71	0	1	0	0	1	0	0	0	0	1	1	2	0	0	0	0	0
513	1	109	1	56	32	123	76	75.3	46	23	72.5306	72	6.43775	5.97381	7.23706	114	-1.291	0.908	1.59033	1.19	0	1	1	0	1	0	0	0	0	1	1	2	0	0	0	0	0
514	1	109	1	68	26	128	74	57.6	43	24	100.529	82	4.48864	3.71357	5.9135	74	-1.596	0.671	2.17073	0.87	1	1	0	1	1	1	1	0	0	2	1	20	0	0	0	0	0
515	1	33	1	69	24	148	80	31.6	69	59	146.25	67	5.59842	6.95081	6.6995	120	-1.414	1.135	0.258621	0.73	2	1	1	1	1	0	1	1	0	2	1	4	0	0	1	0	0
516	1	93	1	74	29	186	78	63.3	50	32	122.062	56	5.29832	5.71703	6.49375	111	-1.505	0.99	0.657895	0.87	2	1	1	1	1	1	1	1	0	1	1	0	0	0	0	0	1
517	1	20	1	75	24	171	78	61.5	60	45	137.648	76	4.31749	4.45435	5.53339	83	-1.534	0.859	0.872093	0.79	1	1	1	0	1	1	0	0	0	2	1		0	1	0	0	1
519	1	107	1	72	27	155	77	70.9	44	27	79.6288	76	5.17048	5.45104	6.02587	77	-1.554	0.941	0.755365	0.83	1	1	1	1	1	1	0	0	0	2	1	28	0	0	0	0	0
520	1	107	1	50	39	147	81	74.5	60	41	122.489	67	5.2832	4.57471	6.46303	112	-1.564	0.757	2.03093	1.28	2	1	1	1	1	1	0	1	0	2		30	0	0	0	0	0
521	1	31	2	73	31	168	83	69.5	48	29	86.6453	61	5.16479	5.57595	5.99645	92	-1.294	1.119	0.662879	0.89	0	1	1	1	1	1	1	1	0	2	1	0	0	0	0	0	1
522	1	75	2	82	31	163	80	62.6	49	32	91.0291	62	7.07834	7.41035	6.65544	122	-1.527	1.479	0.717483	0.79	0	1	1	0	1	0	0	1	0	1	1	0	1	0	0	1	0
524	1	107	2	66	29	128	66	80.3	41	19	80.6562	78	5.1299	4.31749	6.67834	112	-1.479	0.626	2.25333	1.22	1	1	1	1	1	1	1	0	0	1	1	0	0	0	0	0	0
526	1	107	1	74	27	110	65	50.6	51	32	88.8404	70	5.90263	4.80402	6.74993	121	-1.396	0.864	3	1.15	0	1	1	1	1	0	0	1	0	2	1	0	0	0	0	0	0
527	1	85	1	71	30	109	70	58.7	55	37	103.044	60	3.80666	4.07754	4.57471	57	-1.626	0.946	0.762712	0.94	2	1	1	1	1	1	1	0	0	2	1	0	0	0	0	1	0
528	1	107	1	65	27	174	81	71.7	45	28	65.6953	74	5.96615	5.21494	6.84055	111	-1.186	0.995	2.11957	1.17	0	1	1	1	1	0	0	0	0	1	1	0	0	0	0	0	0
529	1	107	1	67	30	142	89	77.9	52	31	92.296	65	4.54329	4.41884	5.74939	88	-1.596	0.929	1.13253	1.08	0	1	1	1	1	0	0	1	0	1	1	5	0	0	0	0	0
530	1	107	1	54	29	160	90	75.8	50	36	80.2202	68	6.16121	5.78074	6.96979	123	-1.311	1.161	1.46296	1.02	2	1	1	1	1	0	1	0	0	1	1	6	0	0	0	0	0
531	1	68	1	73	23	149	72	72.7	41	26	77.5792	42	5.21494	4.99043	6.96414	161	-1.482	0.824	1.2517	1.18	2	1	0	1	1	0	0	0	0	1	1	0	0	0	0	0	1
532	1	107	2	73	25	134	81	55.4	51	33	92.1116	68	5.61677	5.86079	7.04491	138	-1.595	0.905	0.783476	1.11	0	1	1	1	1	0	1	1	0	2	1	0	0	0	0	0	0
533	1	107	1	70	40	183	88	62.3	57	41	176.479	58	6.16331	6.53524	7.31055	178	-1.471	0.974	0.689405	0.89	2	1	0	1	1	0	1	0	0	2	1	0	0	0	0	0	0
534	1	107	2	52	25	128	83	50.6	49	32	88.5898	89	5.24175	3.3322	6.39693	106	-1.227	0.674	6.75	1.23	1	1	1	1	1	0	0	0	0	1	1	0	0	0	0	0	0
535	1	107	1	59	23	137	78	61.4	48	35	104.627	76	4.8828	4.27667	6.59987	156	-1.346	0.507	1.83333	1.23	1	1	0	0	1	0	0	0	0	1	1	35	0	0	0	0	0
536	1	107	2	70	29	129	68	80.9	39	21	83.001	69	4.63473	3.89182	5.7589	78	-1.718	0.553	2.10204	1.19	0	1	1	1	1	1	1	1	0	2	1	0	0	0	0	0	0
537	1	51	1	79	24	130	83	51.6	56	36	139.88	62	4.31749	4.07754	6.22654	71	-1.201	0.865	1.27119	1.12	2	1	1	1	1	0	0	1	0	2	1	0	0	0	0	1	0
538	1	107	1	55	42	159	79	74.6	46	35	75.5772	89	6.62407	4.62497	8.14177	119	-1.067	0.519	7.38235	1.39	1	0	1	1	1	1	1	1	0	2	0	4	0	0	0	0	0
539	1	106	2	78	25	154	83	51.2	45	29	131.04	56	7.03439	7.64156	6.6174	132	-1.582	1.594	0.544887	0.71	2	1	1	1	1	0	1	1	0	2	1	0	0	0	0	0	0
540	1	106	1	69	29	166	78	56	48	30	120.062	68	5.79909	4.93447	6.07535	111	-1.358	1.003	2.3741	1.29	2	1	1	1	1	0	1	0	0	1	1	6	0	0	0	0	0
541	1	106	1	71	30	172	75	59	43	27	114.49	81	5.09987	3.21888	5.90536	79	-1.365	0.645	6.56	1.45	2	1	1	1	1	1	1	1	0	2	0	2	0	0	0	0	0
542	1	52	1	84	21	151	68	57	49	31	106.274	68	5.99396	4.82028	6.78672	128	-1.507	0.69	3.23387	1.32	2	0	0	1	1	1	1	1	0	2	1	0	0	0	0	1	0
543	1	106	2	67	32	151	95	60.5	61	49	181.476	66	6.2672	5.65948	6.76964	141	-1.264	1.119	1.83624	1.17	0	1	0	0	0	1	0	0	0	1	0	0	0	0	0	0	0
544	1	106	1	64	35	145	86	64.8	48	28	97.0229	68	6.16752	5.63121	6.6796	104	-1.468	1.012	1.70968	1.03	0	1	1	1	1	1	1	0	0	1	1	0	0	0	0	0	0
545	1	49	1	63	35	143	83	68.1	52	35	106.644	75	5.01728	3.8712	5.99396	60	-1.102	0.923	3.14583	1.31	2	1	1	0	1	1	1	0	0	2	1	4	0	0	0	1	0
546	1	106	1	60	28	163	79	57.8	53	34	125.023	69	5.66643	5.59842	7.0067	132	-1.172	1.028	1.07037	0.93	0	0	1	1	1	0	1	1	0	1	0	4	1	0	0	0	0
547	1	106	1	80	24	166	85	67.1	50	32	112.34	63	6.00389	4.82028	6.66058	128	-1.51	0.838	3.26613	1.28	2	1	1	1	1	1	1	1	0	2	1	3	0	0	0	0	0
548	1	106	1	74	27	174	78	68.9	52	34	118.572	53	6.46459	6.05678	7.79441	162	-1.482	0.921	1.50351	1.2	2	1	1	1	1	0	1	1	0	2	1	0	0	0	0	0	0
549	1	106	2	72	32	108	66	64.2	49	30	95.9655	72	5.60212	4.72739	6.12249	79	-1.472	0.884	2.39823	1.24	0	1	1	1	1	0	1	1	0	2	1		0	0	0	0	0
550	1	106	1	57	43	121	81	82	53	31	99.985	68	6.13988	4.8752	7.54908	148	-1.594	0.572	3.54198	1.44	0	1	1	1	1	1	0	0	0	1	1		0	0	0	0	0
552	1	106	1	61	39	132	86	66.8	51	34	101.846	89	4.58497	4.56435	5.51745	54	-1.348	1.248	1.02083	0.74	0	1	1	1	1	0	1	0	0	2	1	0	0	0	0	0	0
553	1	106	1	59	32	110	71	66.8	50	29	104.304	67	6.72143	5.73979	7.35883	121	-1.243	0.947	2.66881	1.28	2	1	1	1	1	1	1	0	0	2	1	10	0	0	0	0	0
554	1	106	2	81	29	144	64	78.9	46	29	102.078	65	7.31322	7.72709	5.71373	91	-1.396	1.794	0.661084	0.69	0	1	1	1	1	1	1	1	0	1	1	0	0	0	0	0	0
555	1	106	2	63	37	170	70	69.7	56	40	108.096	74	4.30407	3.52636	5.50126	74	-1.574	0.696	2.17647	1.12	0	1	1	1	1	1	0	1	0	2	1	0	0	0	0	0	0
556	1	106	1	70	35	137	81	69.2	48	31	78.4213	70	4.04305	4.02535	5.44674	118	-1.188	1.011	1.01786	0.94	2	1	1	1	1	0	1	1	0	1	0	15	0	0	0	0	0
557	1	59	2	69	29	165	89	74	50	30	104.774	65	4.69135	5.0814	6.04737	92	-1.387	1.282	0.677019	0.84	0	1	1	1	1	1	0	0	0	2	1	0	0	0	1	0	0
559	1	105	1	57	37	184	83	60	45	30	102.686	67	5.98141	4.86753	7.05099	129	-1.323	0.827	3.04615	1.27	2	1	0	1	1	0	0	0	0	1	1	0	0	0	0	0	0
560	1	105	2	74	26	157	88	51	54	33	125.981	62	6.25958	6.32972	7.09174	160	-1.312	0.927	0.932264	1.04	2	1	1	1	1	0	1	0	0	2	1	0	0	0	0	0	0
561	1	105	1	68	26	122	83	66.7	53	29	78.1143	73	6.4677	4.85981	6.88551	105	-1.362	0.612	4.99225	1.27	0	1	0	1	1	1	0	0	0	1	1	0	0	0	0	0	0
562	1	105	1	75	34	146	80	47	44	33	113.884	85	4.34381	4.09434	5.58725	64	-1.361	1.008	1.28333	0.68	0	1	1	1	1	1	1	0	0	2	1	2	0	0	0	0	0
563	1	69	1	71	35	132	85	62.6	51	41	159.198	58	5.31321	6.02102	6.79347	119	-1.644	1.153	0.492718	0.8	0	1	1	1	1	0	0	1	0	2	1	2	0	0	1	0	0
565	1	104	2	62	22	133	55	76.5	45	26	141.295	69	4.76217	3.8712	6.06379	104	-1.416	0.674	2.4375	1.29	1	1	1	0	1	1	1	0	0	2	0	0	0	0	0	0	0
566	1	104	2	49	38	168	80	69.4	49	30	88.9256	68	6.93634	7.355	7.65492	174	-1.311	1.089	0.657928	0.87	0	1	1	0	1	0	1	1	0	2	0	2	0	0	0	0	0
567	1	104	1	63	26	127	66	62.5	46		86.2106	80	5.6058	4.02535	6.51915	82	-1.335	0.766	4.85714	1.46	2	1	1	1	1	1	1	0	0	2	0	5	0	0	0	0	0
568	1	97	1	76	24	156	91	65.9	44	26	120.729	67	5.46806	5.54126	7.14045	139	-1.47	0.799	0.929412	0.96	2	1	1	1	1	0	0	0	0	2	1	0	0	0	0	0	1
569	1	104	1	77	28	188	88	65.4	50	29	113.796	67	5.15906	5.7589	6.65415	154	-1.279	1.096	0.548896	0.76	0	1	1	1	1	0	0	1	0	2	1	0	0	1	0	0	0
570	1	104	1	62	27	133	79	69.1	41	24	99.1785	70	5.64897	4.82831	6.18415	100	-1.378	0.806	2.272	1.29	2	1	1	1	1	0	0	0	0	2	1	6	0	0	0	0	0
571	1	104	1	71	27	174	81	65.6	51	33	109.115	59	6.81892	5.77144	7.71512	156	-1.374	0.696	2.85047	1.3	2	1	0	1	1	0	0	0	0	1	1	2	0	0	0	0	0
573	1	104	1	80	28	134	86	68.8	51	31	134.556	52	5.0876	5.5835	7.31389	168	-1.557	0.676	0.609023	1.15	2	1	1	1	1	0	0	1	0	2	1	0	0	0	0	0	0
574	1	104	2	72	34	174	90	45	52	39	113.993	68	5.64191	5.70711	6.4892	117	-1.367	1.024	0.936877	0.98	2	1	1	1	1	0	0	1	0	2	1	0	0	0	0	0	0
576	1	91	1	59	29	161	78	65.5	56	34	108.667	57	4.81218	4.44265	6.6174	108	-1.447	0.529	1.44706	1.23	2	1	1	1	1	0	0	1	0	1	1	0	0	0	0	0	1
577	1	104	1	63	27	151	105	50	53	33	123.473	77	6.04025	5.0876	6.91473	137	-1.506	0.715	2.59259	1.37	2	1	0	1	1	1	1	0	0	1	1	2	0	0	0	0	0
578	1	104	1	73	25	167	77	68	48	31	91.9911	54	7.12287	5.41165	8.45659	214	-0.985	0.677	5.53571	1.52	2	1	0	1	1	0	1	0	0	1	1	1	0	0	0	0	0
579	1	13	1	75	27	102	66	49.3	63	43	177.761	69	2.56495	3.68888	4.57471	97	-1.758	0.606	0.325	0.59	1	1	0	0	1	0	1	0	0	2	1	0	0	1	1	0	0
580	1	79	2	77	25	234	118	68.5	41	21	95.4462	55	4.80402	5.69373	6.23832	153	-1.777	0.766	0.410774	0.78	0	1	1	0	1	0	0	1	0	1	1	0	0	0	0	0	1
581	1	104	2	51	29	109	68	63.6	46	29	75.342	84	5.91889	4.47734	6.66185	100	-1.269	0.819	4.22727	1.36	2	1	1	1	1	1	1	1	0	1	1	0	0	0	0	0	0
582	1	104	1	67	28	114	62	79.4	53	39	116.663	85	3.91202	4.20469	5.40717	81	-1.36	1.084	0.746269	0.73	2	1	1	1	1	0	0	0	0	2	1	0	0	0	0	0	0
585	1	103	1	56	26	117	76	62.9	50	31	106.339	70	6.0845	4.8752	7.03351	114	-0.945	0.775	3.35115	1.5	2	1	1	1	1	0	1	0	0	2	1	0	0	0	0	0	0
586	1	49	1	85	26	143	66	52.3	50	32	121.356	64	4.20469	4.61512	5.46383	106	-1.655	0.935	0.663366	0.89	2	1	0	1	1	1	1	1	0	2	1	0	0	0	0	1	0
587	1	56	2	69	26	153	94	36.4	53	34	147.139	76	5.70711	4.45435	6.10479	113	-1.549	0.604	3.5	1.32	0	1	1	1	1	0	1	1	0	2	1	0	0	0	1	0	0
588	1	47	1	69	32	100	77	63.6	50	30	124.365	57	6.4151	5.63479	7.32778	161	-1.302	0.979	2.18214	1.14	0	1	1	1	1	0	0	0	0	1	1	0	0	0	0	0	1
589	1	103	1	73	25	119	79	56.1	50	41	142.122	72	5.32788	3.80666	6.54247	178	-1.66	0.374	4.57778	1.34	2	0	1	1	1	0	1	1	0	2	0	0	0	0	0	0	0
590	1	28	2	72	29	156	85	59.4	40	25	80.0994	64	3.4012	4.06044	5.14166	77	-1.66	0.821	0.517241	0.71	2	1	1	1	1	0	1	0	0	2	1	0	0	0	0	1	0
591	1	102	1	73	27	186	100	67.7	49	32	82.3172	79	4.47734	4.61512	6.06379	90	-1.387	0.872	0.871287	0.84	2	1	0	1	1	0	1	1	0	2	1	0	0	0	0	0	0
592	1	102	2	69	40	182	105	75	43	25	121.268	73	5.04986	4.92725	6.85857	120	-1.297	0.758	1.13043	1.17	0	0	0	1	1	1	0	0	0	1	1	0	0	0	0	0	0
594	1	102	2	73	28	136	66	65.3	48	33	91.398	69	6.31897	5.47227	7.2086	156	-1.527	0.777	2.33193	1.12	0	1	1	1	1	1	0	1	0	2	1	0	1	0	0	0	0
596	1	102	2	71	27	152	90	64.6	47	26	92.9852	49	6.58203	6.76504	7.64683	220	-1.332	0.896	0.832757	1.02	0	1	0	1	1	1	0	0	0	1	1	0	0	0	0	0	0
597	1	86	1	62	42	132	106	55.7	65	46	232.353	74	5.92693	5.38907	7.03527	83	-1.081	1.167	1.71233	0.95	0	1	1	1	1	1	1	0	0	2	1	0	0	0	1	0	0
598	1	101	1	74	25	149	87	51.1	59	40	154.409	58	5.99146	3.82864	6.06843	148	-1.675	0.474	8.69565	1.5	2	1	0	1	1	0	1	1	0	1	1	0	0	0	0	0	0
599	1	101	2	69	28	213	81	61.7	51	32	100.191	63	5.7589	5.40717	7.30182	104	-1.269	1.091	1.42152	1.12	0	1	1	1	1	1	0	1	0	2	1	0	0	0	0	0	0
600	1	101	1	62	29	127	65	40.7	69	52	167.117	63	5.3845	5.29832	7.08757	123	-1.328	0.901	1.09	1.09	2	1	1	0	1	0	0	1	0	2	1	12	0	0	0	0	0
601	1	101	1	65	25	148	80	67	44	24	126.799	69	6.06379	5.14749	7.13489	127	-1.224	0.893	2.5	1.34	2	1	1	1	1	0	1	0	0	1	1	5	0	0	0	0	0
602	1	100	1	63	28	139	85	69.4	49	33	135.983	66	6.31355	4.97673	6.86276	91	-1.437	0.892	3.8069	1.38	1	1	1	1	1	0	0	1	0	1	1	0	0	0	0	0	0
603	1	100	1	46	33	177	92	72	60	38	161.942	65	6.47235	5.44674	7.44132	159	-1.234	0.865	2.78879	1.45	0	1	1	1	1	1	0	1	0	1	0	0	0	0	0	0	0
605	1	100	1	77	26	146	82	54.1	43	31	81.4022	56	6.60935	7.62364	7.06219	124	-1.018	1.556	0.362659	0.51	0	1	1	1	1	0	0	0	0	2	1	0	0	0	0	0	0
606	1	100	2	66	29	174	82	54.1	56	37	155.668	71	5.81413	5.10595	6.58479	164	-1.488	0.894	2.0303	1.12	0	1	0	1	1	1	0	1	0	2	0	0	0	0	0	0	0
607	1	99	1	52	31	133	90	64.4	53	38	94.4195	66	6.75577	6.18826	7.77612	134	-1.02	1.041	1.76386	1.25	2	1	1	1	1	0	1	0	0	1	1	10	0	0	0	0	0
608	1	99	1	69	27	163	76	55.5	58	40	133.55	62	5.90808	4.68213	7.12125	128	-1.374	0.727	3.40741	1.32	2	1	1	1	1	0	0	1	0	1	1	0	0	0	0	0	0
609	1	99	1	71	26	127	84	71.4	46	29	117.325	66	5.4848	4.51086	6.47389	97	-1.23	0.882	2.64835	1.3	2	1	0	1	1	1	1	0	0	1	1	0	0	1	0	0	0
610	1	99	2	81	37	121	67	72.7	49	31	96.4745	61	6.8222	6.68461	7.37713	132	-1.235	1.121	1.1475	1.01	0	1	1	1	1	0	0	1	0	1	1	0	0	0	0	0	0
611	1	98	1	73	28	171	81	77.3	55	36	108.188	57	6.38351	5.64191	7.70165	146	-1.367	0.803	2.09929	1.27	2	1	1	1	1	0	0	1	0	1	1	0	0	0	0	0	0
612	1	97	1	53	37	112	73	79.1	53	33	103.956	69	6.04737	4.86753	6.7093	129	-1.381	0.873	3.25385	1.24	1	1	1	1	1	1	0	0	0	1	1	0	0	0	0	0	0
613	1	97	1	48	33	121	80	50.7	65	47	172.549	74	4.85981	5.04343	5.7869	96	-1.406	1.376	0.832258	0.65	2	1	1	1	1	0	0	1	0	2	1	0	0	0	0	0	0
615	1	95	1	74	38	119	74	62	51	37	118.625	74	4.5326	4.82831	6.06146	56	-1.292	1.326	0.744	0.69	2	1	0	1	1	0	0	1	0	2	1	0	0	0	0	0	0
616	1	95	1	70	26	175	81	69.7	52	30	116.155	63	5.96871	4.85981	6.72743	107	-1.269	0.841	3.03101	1.33	2	1	1	1	1	1	0	1	0	2	1	1	0	1	0	0	0
618	1	95	1	67	31	116	79	61.6	47	30	95.2971	75	6.23637	4.7362	7.09506	127	-1.596	0.53	4.48246	1.51	0	1	1	1	1	0	0	1	0	1	1	0	0	0	0	0	0
619	1	95	1	72	26	163	81	73.1	40	23	79.2765	56	5.02388	5.33754	6.51026	95	-1.154	0.971	0.730769	1.01	2	1	0	1	1	0	0	0	0	2	1	4	0	0	0	0	0
620	1	54	2	82	28	170	90	79.1	43	24	94.9431	53	5.25227	5.50939	6.60123	110	-1.232	0.862	0.773279	0.98	2	1	1	1	1	1	1	1	0	1	1	0	0	0	1	0	0
621	1	95	1	73	27	194	90	58.9	52	34	104.575	49	8.31996	8.05611	9.11768	223	-1.204	1.099	1.30193	1	0	1	1	1	1	0	1	0	0	2	0	0	0	0	0	0	0
622	1	95	1	59	32	153	86	70.7	46	31	109.883	73	7.23129	7.26892	7.61579	126	-0.872	1.122	0.963066	0.54	1	1	1	1	1	0	1	1	0	2	1	2	0	0	0	0	0
623	1	95	1	74	34	156	83	66.7	51	35	137.812	75	5.82008	5.09375	6.87626	82	-1.147	0.96	2.06748	0.97	2	1	1	1	1	0	1	0	0	2	0	1	1	0	0	0	0
624	1	95	1	61	26	146	84	64.3	55	36	112.591	67	5.63479	4.68213	7.04665	100	-1.337	0.842	2.59259	1.28	2	1	0	1	1	1	0	1	0	2		7	0	0	0	0	0
625	1	95	1	61	23	134	74	72.2	47	29	79.834	58	6.50279	6.02587	7.40306	170	-1.274	1.081	1.61111	1.17	0	1	1	1	1	1	0	0	0	2	1	2	0	0	0	0	0
626	1	94	1	63	26	169	104	60.8	54	36	168.739	65	6.16752	5.81114	6.80461	84	-1.15	1.103	1.42814	1.14	2	1	0	1	1	0	0	0	0	1	1	6	0	0	0	0	0
627	1	95	1	61	30	120	61	75.1	45	27	95.8806	82	5.50126	4.48864	6.46147	88	-1.396	0.839	2.75281	1.21	2	1	1	1	1	0	0	1	0	2	0	1	0	0	0	0	0
628	1	95	1	67	27	167	88	67.6	36	22	56.6327	83	4.8752	3.63759	5.92158	69	-1.31	0.558	3.44737	1.31	0	1	1	1	1	0	0	0	0	1	1	0	0	0	0	0	0
629	1	95	2	65	40	132	76	73.6	42	25	114.026	69	4.18965	4.40672	6.22059	81	-1.443	0.739	0.804878	0.9	2	1	1	1	1	0	1	1	0	2	1	0	0	0	0	0	0
631	1	95	1	57	35	136	82	58.1	55	40	114.284	76	5.63835	4.45435	7.23706	112	-1.014	0.795	3.26744	1.31	2	1	1	1	1	0	0	0	0	1	1	5	0	0	0	0	0
632	1	94	2	62	39	165	78	65.2	50	31	101.006	65	6.34739	5.68698	7.08423	123	-1.335	0.946	1.93559	1.21	0	1	1	1	0	1	0	1	0	2	0	1	0	0	0	0	0
633	1	94	1	52	28	106	82	70	54	31	116.276	74	6.8638	5.72359	6.84268	119	-1.144	1.176	3.12745	1.35	2	1	1	1	1	0	0	0	0	1	1	0	0	0	0	0	0
634	1	94	1	60	26	172	108	63.3	49	31	108.204	72	6.42325	5.90808	7.14835	169	-1.39	1.062	1.67391	1.15	2	0	0	1	1	0	0	0	0	2	0	2	0	0	0	0	0
635	1	94	1	74	32	161	84	69.1	46	27	121.984	60	5.71703	6.07074	7.33302	110	-1.009	1.245	0.702079	0.95	0	1	1	1	1	1	0	1	0	2	1	8	1	0	0	0	0
636	1	94	2	74	35	135	73	69	54	35	149.918	65	6.286	6.87936	6.58617	121	-1.348	1.056	0.552469	0.73	2	1	0	1	1	1	1	0	0	2	0	0	0	0	0	0	0
637	1	94	1	59	31	178	98	60.5	54	34	155.93	65	6.52209	6.49072	7.38026	197	-1.512	0.923	1.03187	1.07	0	1	0	1	1	0	0	0	0	1	1	1	0	0	0	0	0
638	1	94	1	73	24	176	81	64	53	37	115.793	63	6.36819	5.23644	7.34601	146	-1.509	0.837	3.10106	1.27	1	1	0	1	1	0	0	0	0	1	1	0	0	0	0	0	0
639	1	94	2	75	31	153	79	71.5	51	31	148.801	65	6.52209	6.49072	7.03527	145	-1.441	1.212	1.03187	0.95	0	0	1	1	1	0	0	1	0	2	0		0	0	0	0	0
640	1	94	1	59	24	147	90	62.2	46	31	119.456	72	5.60212	4.77912	5.93225	102	-1.363	1.022	2.27731	1.19	2	1	1	1	1	0	0	1	0	2	0	3	0	0	0	0	0
641	1	94	1	78	31	166	79	44.9	63	49	150.724	60	5.69373	5.93225	6.95559	184	-1.258	1.119	0.787798	0.93	2	0	0	1	1	1	0	0	0	2	1	1	1	0	0	0	0
642	1	94	2	64	34	139	72	73	46	29	87.324	73	6.28413	5.20401	6.81564	112	-1.323	1.001	2.94505	1.31	0	1	1	1	1	1	0	0	0	2	0	0	0	0	0	0	0
643	1	94	1	52	26	115	80	55.4	59	41	152.634	68	6.51619	5.04343	7.25064	145	-1.12	0.774	4.36129	1.48	2	1	1	1	1	0	0	0	0	1	1	0	0	0	0	0	0
644	1	94	1	53	35	133	81	79.3	51	34	89.9798	76	5.83773	4.57471	6.63332	88	-1.166	0.816	3.53608	1.34	2	1	1	1	1	1	0	0	0	1	1		0	0	0	0	0
645	1	94	1	70	28	189	85	75.2	52	32	116.25	63	5.97381	4.7362	6.97728	177	-1.279	0.752	3.44737	1.37	2	1	1	1	1	1	0	0	0	1	1	0	0	0	0	0	0
646	1	94	2	73	22	224	109	62.3	49	34	117.452	59	6.37332	5.84354	7.30384	138	-1.248	0.986	1.69855	1.18	0	1	1	1	1	0	0	0	0	1	1	0	0	0	0	0	0
647	1	94	1	61	34	139	70	72	59	37	105.729	55	5.94017	5.55683	7.14283	161	-1.444	0.873	1.46718	1.2	0	1	1	1	1	1	0	0	0	1	1	0	0	1	0	0	0
648	1	93	1	64	39	172	82	65.2	50	28	134.567	69	6.36819	5.34233	6.5582	105	-1.396	1.182	2.78947	1.02	0	1	1	1	1	1	1	1	0	1	1	6	0	0	0	0	0
649	1	93	1	75	28	145	91	67.2	45	28	132.554	70	4.7185	3.43399	6.03787	88	-1.513	0.502	3.6129	1.36	2	1	1	0	1	1	0	0	0	1	1	2	0	0	0	0	0
650	1	93	1	65	36	152	82	74.5	57	37	125.403	62	5.51343	4.82028	6.73815	123	-1.143	0.796	2	1.35	2	1	0	1	1	0	0	0	0	2	1		0	0	0	0	0
651	1	64	1	83	22	167	87	56.9	46	20	133.004	67	5.78383	5.65948	6.06146	101	-1.485	0.794	1.1324	0.95	0	1	1	1	1	0	1	1	0	2	1	0	0	0	0	0	1
652	1	93	2	68	28	122	70	59.9	52	31	147.242	68	6.43294	5.2832	7.47873	166	-1.644	0.586	3.15736	1.39	0	1	1	1	1	1	1	1	0	2	1	3	0	0	0	0	0
654	1	93	1	60	34	137	80	56	56	33	182.974	76	4.45435	2.83321	5.57595	67	-1.297	0.535	5.05882	1.44	2	1	1	1	1	1	1	0	0	1	0		0	0	0	0	0
655	1	49	2	80	19	173	91	61.6	38	24	96.4977	78	4.67283	4.54329	6.32436	69	-1.25	0.658	1.1383	0.95	0	1	1	1	1	0	0	1	0	2	1	0	0	0	0	1	0
656	1	93	1	63	32	145	83	61.2				74	6.28972	4.07754	7.54221	133	-1.117	0.635	9.13559	1.37	0	1	1	1	1	0	0	1	0	2	1	0	0	0	0	0	0
657	1	49	1	80	35	142	65	64.1	47	27	136.165	60	5.96615	6.23441	6.33859	92	-1.362	1.028	0.764706	0.89	2	1	1	1	1	0	0	1	0	2	1	2	0	1	0	0	1
658	1	92	1	65	31	161	91	67.1	47	32	88.9128	75	5.98645	4.31749	6.70441	116	-1.282	0.728	5.30667	1.48	0	1	0	1	1	0	0	0	0	1	1	0	0	0	0	0	0
659	1	92	1	58	31	154	98	47.2	59	47	149.007	69	4.72739	3.29584	5.86079	90	-1.461	0.631	4.18519	1.44	1	1	1	1	1	1	0	1	0	1	1	0	0	0	0	0	0
660	1	88	1	49	34	157	89	60	56	38	100.066	87	6.77422	6.19032	7.02198	118	-1.457	1.075	1.79303	1.12	1	1	1	1	1	0	1	0	0	1	1		0	0	1	0	0
661	1	92	1	60	36	158	100	51	53	35	144.235	91	4.75359	3.58352	5.55296	67	-1.188	0.751	3.22222	1.12	2	1	1	1	1	0	0	0	0	1	1	10	0	0	0	0	0
662	1	92	2	62	28	179	81	67.8	50	31	97.6569	72	6.28413	5.48064	6.85751	101	-1.323	1.074	2.23333	1.16	1	1	0	1	1	0	0	0	0	2	1		0	0	0	0	0
663	1	92	1	74	31	155	74	59	51	30	145.892	61	7.90433	8.70864	7.13489	132	-1.295	1.225	0.447399	0.78	2	1	1	1	1	1	1	1	0	2	1	0	0	1	0	0	0
664	1	92	1	78	25	158	83	66.2	45	28	134.858	55	6.70808	6.35263	8.72339	284	-0.903	0.652	1.42683	1.17	2	0	0	1	1	0	1	0	0	2	1	0	0	0	0	0	0
665	1	92	1	67	25	108	63	67.03	37	20	86.4622	66	6.21661	6.17379	6.14204	118	-1.599	0.762	1.04375	0.79	0	1	1	1	1	0	0	0	0	1	1	5	0	0	0	0	0
667	1	92	1	66	33	122	73	56.8	45	29	111.276	74	6.10032	5.23111	6.77992	108	-1.411	0.784	2.38503	1.28	2	1	1	1	0	1	1	1	0	2	0	1	0	0	0	0	0
668	1	92	1	68	24	145	74	61.8	54	37	112.757	62	6.04737	5.03044	6.72982	122	-1.469	0.95	2.76471	1.29	2	1	1	1	1	0	0	0	0	1	1	0	0	0	0	0	0
669	1	92	1	64	31	131	76	66.56	47	31	102.396	68	5.47646	5.32788	6.54103	137	-1.26	0.978	1.16019	1.04	2	1	1	1	1	0	0	1	0	2	1	2	0	0	0	0	0
670	1	92	2	79	23	212	113	30	60	44	165.126	74	5.1299	5.36129	6.23245	158	-1.508	0.821	0.793427	1.02		0	1	0	1	0	0	1	1	2	1	0	0	1	0	0	0
671	1	92	1	78	29	174	95	64	59	36	154.104	59	7.05012	6.74641	8.00903	266	-1.446	0.923	1.35488	1.13	2	1	1	1	1	0	1	0	0	2	0	7	0	0	0	0	0
672	1	92	1	65	31	164	83	49.35	49	35	151.953	80	6.53379	6.09582	6.86901	128	-1.202	1.225	1.54955	1.22	2	0	0	0	1	1	1	0	0	2	1	0	0	0	0	0	0
673	1	92	1	70	32	96	55	65.85	52	29	123.554	53	4.54329	5.74939	6.4708	91	-1.482	1.06	0.299363	0.73	0	1	1	1	1	1	1	1	0	2	1	0	0	0	0	0	0
674	1	92	2	64	37	152	85	59.6	48	30	108.684	70	3.80666	3.43399	5.15329	75	-1.592	0.561	1.45161	1.12	2	1	1	1	1	0	1	1	0	2	0	0	0	0	0	0	0
675	1	92	1	71	40	114	65	58.25	45	27	107.127	77	4.18965	3.2581	5.42053	85	-1.49	0.645	2.53846	1.2	0	1	1	1	1	1	0	0	0	2	1	0	0	0	0	0	0
676	1	91	1	64	31	128	76	75	57	37	105.315	55	5.57973	5.81413	7.14992	188	-1.274	1.053	0.791045	1.06	2	1	0	1	1	0	0	0	0	1	1	5	0	0	0	0	0
677	1	91	1	63	25	166	83	63.4	44	30	86.4641	68	5.77455	5.09375	6.45677	125	-1.541	0.951	1.97546	1.21	2	1	1	1	1	1	0	1	0	1	0	1	0	0	0	0	0
678	1	91	1	70	25	143	60	63.3	47	32	75.4365	82	5.09375	4.26268	5.91889	102	-1.606	0.868	2.29577	1.19	2	0	1	0	1	0	1	0	0	1	1	6	0	0	0	0	0
679	1	91	1	49	27	154	81	66.4	55	34	106.848	69	6.39859	5.19296	7.66341	158	-0.912	0.889	3.33889	1.38	0	1	0	1	1	0	0	0	0	1	1	0	0	0	0	0	0
681	1	91	2	65	30	134	72	74.7	45	29	92.7895	72	6.20658	6.30079	6.94216	149	-1.364	1.231	0.910092	0.83	2	1	1	1	1	0	1	1	0	2	1	0	0	0	0	0	0
682	1	91	1	68	35	134	78	66.1	50	34	112.822	84	5.3033	4.30407	6.62407	118	-1.17	0.773	2.71622	1.06	2	1	1	1	1	0	0	1	0	2	1	25	0	0	0	0	0
683	1	91	1	46	30	156	110	60.1	52	36	108.248	77	6.51323	5.7589	6.99851	158	-1.268	1.047	2.12618	1.16	0	1	1	0	1	0	0	0	0	1	1		0	0	0	0	0
684	1	91	2	55	29	156	90	69.6	50	34	89.7349	74	5.54908	5.63479	6.36647	88	-1.407	1.292	0.917857	0.94	1	1	1	1	1	0	0	0	0	2	1	10	0	0	0	0	0
685	1	91	1	50	26	136	73	60.5	50	31	103.281	69	6.76964	5.78074	7.4776	148	-1.324	0.922	2.68827	1.35	1	1	1	1	1	0	1	1	0	2	0	15	0	0	0	0	0
686	1	91	1	71	33	171	92	66	46	29	86.1933	74	5.73979	5.1985	6.51915	112	-1.369	1.058	1.71823	1.07	0	1	1	1	1	0	0	1	0	1	1	3	0	0	0	0	0
687	1	91	1	55	32	134	84	76.8	49	27	90.9355	67	6.66696	6.51915	7.72798	169	-1.074	0.938	1.15929	1.25	0	0	1	1	1	0	1	0	0	2	1		0	0	0	0	0
688	1	90	1	64	27	139	62	43	42	33	81.5374	67	4.64439	4.12713	6.25575	65	-1.328	0.795	1.67742	1.1	2	1	1	1	1	1	0	1	0	1	1		0	0	0	0	0
689	1	90	2	78	25	144	75	67.3	43	26	77.3842	61	4.82028	4.69135	5.96871	92	-1.513	0.913	1.13761	1.14	0	1	1	1	1	1	1	0	0	1	1	0	0	0	0	0	0
690	1	90	2	80	35	165	84	50.7	46	25	155.536	69	5.83481	4.94164	5.99396	102	-1.499	0.951	2.44286	1.13	0	1	1	1	1	0	1	1	0	2	1	0	0	0	0	0	0
691	1	90	1	54	29	173	94	58.1	51	31	125.335	72	5.93754	4.57471	7.44366	114	-1.264	0.732	3.90722	1.4	2	1	0	1	1	0	1	0	0	1	1	0	0	0	0	0	0
692	1	90	2	58	32	165	84	72.9	51	28	84.6168	53	6.286	5.8944	8.07776	232	-1.527	0.378	1.47934	1.21	2	0	1	1	1	0	0	0	0	1	1	0	0	0	0	0	0
693	1	90	1	60	33	133	74	61.7	58	26	116.016	67	5.95324	7.2086	7.14756	132	-1.496	1.218	0.284974	0.74	2	1	1	1	1	1	0	1	0	1	1	0	0	0	0	0	0
694	1	90	1	64	34	127	74	68.4	42	28	70.9504	76	5.53733	5.32788	6.16121	77	-1.207	1.138	1.23301	0.92	2	1	1	1	1	1	0	1	0	1	0		0	0	0	0	0
695	1	90	1	62	29	128	74	50.6	58	33	131.159	79	4.66344	3.73767	5.87212	83	-1.467	0.708	2.52381	1.17	2	1	0	1	1	0	0	0	0	1	1		0	0	0	0	0
696	1	90	1	71	28	168	98	52.7	50	31	106.734	65	6.52503	5.59471	7.36265	172	-1.359	1.245	2.53532	1.16	2	1	1	1	1	1	0	0	0	1	1	0	0	0	0	0	0
698	1	90	2	77	28	122	67	63.3	50	26	111.22	53	5.743	6.19236	6.66441	109	-1.391	1.218	0.638037	0.87	0	1	1	1	1	0	1	0	0	1	0	0	0	0	0	0	0
700	1	90	1	81	27	119	60	36.4	53	44	166.945	64	5.6058	5.46383	7.53423	130	-1.531	0.875	1.15254	1.08	0	1	1	1	1	1	0	1	0	1	1	0	1	0	0	0	0
701	1	90	2	78	28	182	91	50.6	55	35	103.315	64	4.36945	4.95583	5.41165	100	-1.617	1.201	0.556338	0.79	0	1	0	1	1	0	0	1	0	1	1	0	0	0	0	0	0
702	1	90	1	50	32	137	81	55.8	57	33	104.731	78	6.27476	4.78749	6.57508	84	-1.029	0.972	4.425	1.32	0	1	0	1	1	0	0	0	0	1	1	2	0	0	0	0	0
703	1	90	2	67	42	173	73	49.8	55	40	112.406	73	5.70044	5.89164	6.2106	90	-1.214	1.196	0.825967	0.98	0	1	0	1	1	0	0	0	0	2	1	0	0	1	0	0	0
704	1	90	1	57	31	153	89	49	60	37	97.9649	65	6.2804	6.06379	7.59085	157	-1.253	0.943	1.24186	1.04	1	1	0	1	1	0	0	0	0	1	0	0	0	1	0	0	0
705	1	90	1	66	30	134	78	38.7	48	25	89.5719	69	6.25383	5.273	7.18311	117	-1.323	0.789	2.66667	1.33	2	1	1	1	1	1	1	0	0	1	1	1	0	0	0	0	0
706	1	86	1	59	28	121	75	51.1	59	42	123.91	68	6.54391	5.66296	7.31588	138	-1.304	0.828	2.41319	1.34	2	1	1	1	1	0	1	1	0	2	1		0	0	0	0	0
707	1	90	1	72	26	109	70	51.4	59	41	128.027	68	5.8944	4.74493	6.67708	99	-1.053	0.825	3.15652	1.29	2	1	1	1	1	0	0	0	0	1	1	4	0	0	0	0	0
709	1	90	1	61	28	134	80	42.5	57	42	114.987	65	6.13556	5.87774	7.08841	177	-1.153	1.114	1.29412	1.05	0	1	0	1	1	0	0	0	0	1	1	0	0	0	0	0	0
710	1	90	2	61	30	158	88	40	53	50	136.147	71	4.65396	5.14749	6.1181	137	-1.351	0.839	0.610465	1.06	2	1	1	1	1	0	1	1	0	1	1		0	0	0	0	0
713	1	89	2	61	31	158	88	51.9	53	37	124.24	63	6.22258	5.69036	7.23778	121	-1.339	0.789	1.7027	1.16	1	1	1	1	1	1	0	0	0	2	1	0	0	0	0	0	0
714	1	89	1	63	27	142	77	68.2	53	33	149.174	80	5.62402	4.96284	5.60212	63	-1.486	0.999	1.93706	0.87	2	1	1	1	1	1	0	0	0	2	1		0	0	0	0	0
715	1	89	2	45	41	129	74	70.75	49	29	99.8128	82	5.6058	5.78996	6.48158	111	-1.18	1.128	0.831804	1.01	0	1	1	1	1	0	0	0	0	1	0	0	0	0	0	0	0
716	1	89	1	59	33	171	94	64.2	60	41	140.69	70	4.91998	4.29046	5.88053	71	-1.364	0.872	1.87671	1.08	1	1	1	0	1	1	0	0	0	1	1		0	0	0	0	0
717	1	89	1	52	26	154	96	57.4	56	32	77.4351	80	6.76619	5.00395	6.96979	143	-1.428	0.772	5.8255	1.52	2	0	1	1	1	0	0	0	0	1	1		0	0	0	0	0
718	1	89	1	72	24	135	65	49	46	22	107.713	67	5.826	4.55388	7.13489	134	-1.258	0.682	3.56842	1.38	2	0	1	1	1	0	1	0	0	1	1	0	0	0	0	0	0
719	1	89	1	72	30	167	81	68.8	57	34	134.182	59	4.84419	5.24175	6.3081	166	-1.273	0.95	0.671958	1	2	1	1	1	1	0	1	1	0	1	1	0	0	0	0	0	0
720	1	89	1	72	26	165	82	40	48	26	126.42	60	6.12249	4.68213	7.18083	147	-1.168	0.746	4.22222	1.46	2	1	0	1	1	1	1	0	0	1	1		0	0	0	0	0
721	1	14	1	80	24	105	66	25	65	55	217.975	69	6.77079	7.5725	6.66313	133	-1.464	1.501	0.44856	0.71	2	1	0	1	1	0	1	0	0	2	1		0	0	0	0	1
722	1	88	1	61	29	102	63	47.1	46	26	62.0384	65	5.88332	4.94164	6.8533	154	-1.107	0.944	2.56429	1.13	0	1	1	1	1	0	1	1	0	2	0	0	0	1	0	0	0
723	1	88	2	70	29	174	88	54	53	35	129.782	69	7.29438	7.56164	5.37528	82	-1.657	1.58	0.765471	0.8	0	1	1	1	1	0	0	1	0	1	1	0	0	0	0	0	0
724	1	88	2	69	27	114	68	67.9	49	29	94.8811	76	6.07304	5.66643	6.66313	110	-1.567	0.849	1.50173	1.12	0	1	1	1	1	0	0	1	0	1	1	0	0	0	0	0	0
725	1	88	1	59	29	153	102	71.4	53	31	93.6207	70	6.53088	5.3033	7.41035	141	-1.209	0.998	3.41294	1.35	0	1	1	1	1	0	0	0	0	1	1	10	0	0	0	0	0
728	1	87	2	77	25	134	66	69.6	45	27	77.0975	57	4.96981	5.15906	6.04973	116	-1.63	0.746	0.827586	1.04	2	1	1	1	1	0	0	1	0	2	1	0	0	0	0	0	0
729	1	86	1	78	35	133	74	47.7	54	39	129.037	69	6.45362	5.14166	7.18083	144	-1.354	0.749	3.71345	1.36	2	1	1	1	1	0	0	0	0	2	1	2	0	1	0	0	0
730	1	86	1	71	27	115	71	63	46	29	72.6802	76	6.87833	5.69373	7.15383	185	-1.511	1.123	3.26936	1.13	0	0	1	1	1	0	0	0	0	1	1		0	0	0	0	0
731	1	86	1	76	30	148	65	69.5	49	31	129.082	65	5.96615	6.53669	6.99851	122	-1.397	1.44	0.565217	0.76	0	1	1	1	1	1	0	1	0	2	1	4	0	1	0	0	0
732	1	86	1	63	34	133	70	58.9	55	34	155.443	60	5.79301	5.18178	6.8742	127	-1.261	1.103	1.8427	1.22	2	1	1	1	1	0	0	0	0	1	1	10	0	0	0	0	0
734	1	85	1	66	31	139	76	46.6	55	42	135.77	62	4.82831	4.94876	6.44731	74	-1.309	1.083	0.886525	0.97	2	1	1	1	1	0	0	1	0	2	1	10	0	0	0	0	0
735	1	85	1	69	33	159	81	57	54	35	149.993	67	5.97635	3.93183	7.10661	126	-1.022	0.702	7.72549	1.57	2	1	1	1	1	1	0	0	0	2	1	0	0	0	0	0	0
736	1	85	1	59	31	153	92	67.4	42	25	113.483	78	6.20051	4.97673	6.71052	104	-1.359	0.858	3.4	1.31	0	1	1	1	1	0	0	1	0	2	1		0	0	0	0	0
737	1	85	1	59	24	106	70	63.2	49	29	97.2729	67	7.40367	6.12249	7.73412	158	-1.418	0.867	3.60088	1.38	0	1	1	1	1	0	1	0	0	1	1		0	0	0	0	0
738	1	85	2	57	34	152	80	62.5	46	30	103.518	82	5.44242	6.53524	6.18415	94	-1.276	1.47	0.335269	0.5	1	1	1	0	1	0	0	1	0	2	1		0	1	0	0	0
739	1	85	1	72	26	159	94	67.7	42	26	74.0589	82	7.43426	6.09582	7.53583	220	-1.186	0.561	3.81306	1.29	2	0	1	0	1	0	0	0	0	1	1	0	0	0	0	0	0
740	1	85	1	69	27	151	90	58.6	44	29	76.5292	80	5.42053	4.65396	5.99645	101	-1.514	0.926	2.15238	1.16	2	1	1	1	1	0	1	0	0	2	1	0	0	0	0	0	0
741	1	85	2	81	25	193	84	63.4	47	30	94.0126	67	5.44674	5.55683	6.6896	158	-1.421	1.07	0.895753	0.83	0	1	1	1	1	0	0	1	0	2	0	0	0	0	0	0	0
742	1	85	1	66	24	129	74	57.1	50	31	101.172	75	4.97673	3.8712	6.21461	64	-1.394	0.714	3.02083	1.25	0	1	1	1	1	0	1	0	0	2	1	3	0	0	0	0	0
743	1	85	1	54	31	146	92	55.9	62	39	187.011	58	4.23411	3.71357	5.80212	78	-1.634	0.595	1.68293	1.24	2	1	1	1	1	0	1	1	0	2	1	0	0	0	0	0	0
744	1	78	1	66	30	136	80	72.3	42	21	98.0058	77	5.93489	4.95583	6.05912	138	-1.571	0.87	2.66197	1.2	0	1	0	1	1	1	0	0	0	2	1		0	0	0	0	1
745	1	85	1	69	36	116	78	48.4	47	37	89.494	75	5.90808	4.78749	6.06146	94	-1.512	0.868	3.06667	1.27	2	1	0	1	1	0	1	0	0	2	1	0	0	0	0	0	0
746	1	85	2	74	27	103	56	66.1	41	23	75.4784	60	5.52146	5.64191	6.76964	121	-1.445	1.047	0.886525	1.06	0	1	1	1	1	0	1	0	0	1	1	1	0	0	0	0	0
747	1	85	1	62	24	156	78	47	65	43	164.572	70	5.04343	6.01127	5.99645	94	-1.457	1.144	0.379902	0.61	1	1	1	1	1	0	0	0	0	1	1	20	0	0	0	0	0
748	1	85	1	59	30	131	77	44.4	50	36	98.413	76	5.55683	3.7612	6.30628	98	-1.217	0.668	6.02326	1.47	2	1	1	1	1	0	0	0	0	1	1	0	0	0	0	0	0
750	1	83	1	49	44	149	84	79	57	39	127.894	81	5.84064	5.56068	6.24028	94	-1.676	1.089	1.32308	1.1	2	1	1	1	1	0	0	1	0	2	1	0	0	0	0	0	0
751	1	83	1	76	26	97	64	73.3	49	29	106.451	68	6.56526	5.38907	7.04925	141	-1.442	1.027	3.24201	1.28	2	1	1	0	1	1	1	0	0	1	0		0	1	0	0	0
752	1	83	2	67	35	136	77	72	43	27	75.657	80	5.34233	4.38203	5.8522	73	-1.376	0.931	2.6125	1.23	0	0	1	1	1	1	0	1	0	2	1	5	0	0	0	0	0
753	1	83	1	74	27	144	76	73	50	28	129.016	65	5.24702	4.89784	6.19644	123	-1.349	1.014	1.41791	1.09	0	1	1	1	1	0	0	0	0	1	1	0	0	0	0	0	0
754	1	83	1	62	30	139	75	57.4	59	48	149.659	62	5.36129	5.61313	6.91572	104	-1.298	0.952	0.777372	0.96	2	1	1	1	1	0	0	1	0	2	1	5	0	0	0	0	0
755	1	16	1	79	20	112	68	44.8	51	39	126.163	85	2.89037	2.63906	5.35186	110	-1.507	0.444	1.28571	0.78	2	1	0	0	1	0	0	0	0	2	1		0	0	1	0	0
756	1	83	2	58	32	138	74	74.6	49	32	92.5377	85	5.92158	4.59512	6.22059	83	-1.322	1.139	3.76768	1.09	2	1	1	1	1	0	1	0	0	1	1		0	0	0	0	0
757	1	83	2	72	30	132	66	77.6	42	22	104.331	60	6.37332	6.2691	7.0934	107	-1.239	1.189	1.10985	1.07	1	1	1	1	1	1	1	1	0	2	1	0	0	0	0	0	0
759	1	82	1	67	28	191	96	57.9	51	36	103.729	68	5.63835	4.96284	6.56948	89	-1.528	0.975	1.96503	1.21										2		3	0	0	0	0	0
760	1	83	1	74	31	129	68	72.2	55	36	106.718	68	5.38907	3.63759	6.84588	93	-1.069	0.594	5.76316	1.54	0	1	1	1	1	1	0	1	0	1	1		0	0	0	0	0
761	1	82	2	64	25	167	81	67	43	26	110.278	67	5.95584	5.83481	6.06843	100	-1.542	1.275	1.12865	0.95	0	1	1	1	1	0	0	1	0	1	1	4	0	0	0	0	0
763	1	82	2	59	30	131	76	63	36	20	110.83	88	4.57471	3.29584	5.82895	95	-1.503	0.485	3.59259	1.31	2	1	1	1	1	1	1	1	0	2	1	0	0	0	0	0	0
764	1	82	2	76	25	197	100	63.7	46	29	111.926	74	5.99645	5.743	6.75227	128	-1.595	1.193	1.28846	0.92	0	1	1	1	1	0	0	1	0	1	1	0	0	0	0	0	0
765	1	82	1	71	28	152	96	67.4	44	25	114.397	79	6.28227	4.77068	6.97728	183	-1.399	0.739	4.5339	1.27	2	0	1	1	1	1	1	0	0	1	1	0	0	0	0	0	0
766	1	82	2	62	23	154	76	54.1	48	32	121.866	82	5.22036	3.89182	6.22654	80	-1.194	0.783	3.77551	1.42	0	1	1	1	1	0	1	1	0	2	1	0	0	0	0	0	0
767	1	82	1	62	35	159	88	65.5	46	25	98.808	68	5.98896	5.24702	7.08757	98	-1.258	1.04	2.1	1.16	2	1	1	1	1	1	0	0	0	1	1				0	0	0
768	1	82	1	66	28	131	72	69.6	54	34	128.747	55	6.81892	6.87523	7.48605	149	-1.041	1.167	0.945248	0.99	2	1	1	1	1	1	0	1	0	2	1		0	0	0	0	0
769	1	82	1	61	26	153	90	54.6	53	38	112.639	91	4.62497	4.48864	6.01616	108	-1.349	1.171	1.14607	0.59	2	1	1	1	1	1	0	0	0	1	1	3	0	0	0	0	0
770	1	82	2	67	33	139	78	65.9	39	24	87.9606	71	5.00395	4.90527	6.01127	86	-1.392	1.037	1.1037	1.05	2	1	1	1	1	0	1	0	0	2	0		0	0	0	0	0
771	1	82	2	65	30	115	65	59.8	46	27	108.066	68	5.52146	6.20254	6.10479	112	-1.435	1.338	0.506073	0.76	1	1	1	1	1	0	1	0	0	2	1		0	0	0	0	0
772	1	76	1	75	27	92	52	38.7	53		138.084	83	5.09375	4.5326	6.32972	80	-1.251	0.766	1.75269	1.11	2	1	1	0	1	0	1	0	0	2	1	0	0	0	0	0	1
773	1	82	2	55	34	131	73	63.1	48	32	72.3314	81	5.26786	5.09987	6.01616	71	-1.455	1.15	1.18293	1	0	1	1	1	1	0	0	1	0	1	1		0	0	0	0	0
774	1	82	2	63	36	162	89	62.7	47	26	117.7	73	5.70044	4.70953	6.5582	177	-1.484	0.952	2.69369	1.16	0	0	1	1	1	1	0	0	0	1	0	0	0	0	0	0	0
775	1	81	1	56	31	143	87	66.2	50	31	86.0954	74	5.56068	5.09375	6.40192	94	-1.277	1.08	1.59509	0.97	2	1	1	1	1	0	1	1	0	1	1	3	0	0	0	0	0
776	1	7	1	71	30	153	88	47.1	56	38	102.691	72	5.4848	4.27667	6.55678	92	-1.19	0.78	3.34722	1.31	2	1	1	1	1	0	0	1	0	2	1		0	0	0	0	1
777	1	81	2	58	41	144	77	65	46	26	81.714	59	7.87512	7.11314	8.05261	175	-1.343	1.142	2.14251	1.23	0	1	1	1	1	0	0	0	0	2	1	0			0	0	0
778	1	80	1	62	37	143	79	59.9	50	31	106.378	71	5.59842	4.34381	6.70808	177	-1.15	0.701	3.50649	1.42	2	0	1	1	1	0	0	0	0	1	1	0	0	0	0	0	0
781	1	80	2	64	32	169	83	63.7	49	30	98.6654	60	4.91265	5.15329	6.54679	125	-1.482	0.926	0.786127	1.02	2	1	1	1	1	1	0	1	0	2	1	0	0	0	0	0	0
782	1	80	2	64	34	213	93	68	48	28	103.554	58	6.47235	6.42162	7.04752	207	-1.501	1.085	1.05203	0.97	2	1	0	1	1	1	1	0	0	2	0	0	0	0	0	0	0
783	1	80	2	70	33	165	78	64.7	48	30	107.188	66	5.20401	5.3845	6.22059	96	-1.522	0.972	0.834862	1.01	0	1	1	1	1	1	0	1	0	2	0	3	0	0	0	0	0
784	1	80	1	61	26	133	80	64.4	54	29	109.782	61	6.47543	6.24998	8.03463	228	-1.235	0.945	1.2529	1.17	2	1	0	1	1	0	0	0	0	1	1	0	0	0	0	0	0
785	1	66	1	69	37	167	83	75.7	59	42	108.031	72	4.51086	3.52636	5.3033	85	-1.515	0.741	2.67647	1.14	2	1	0	1	1	1	1	0	0	2	1	20	0	0	0	0	1
786	1	80	2	73	26	169	93	67.3	45	29	82.248	55	6.21261	6.14204	6.51026	129	-1.411	1.125	1.07312	0.96	0	1	1	0	1	0	0	1	0	2	0	0	0	0	0	0	0
787	1	80	2	73	42	169	99	67.5	46	31	121.918	65	5.54518	5.95842	6.19441	95	-1.554	1.328	0.661499	0.76	0	1	1	1	1	1	1	1	0	2	0	0			0	0	0
790	1	80	1	74	29	166	95	65.1	60	39	171.014	64	5.25227	4.96981	6.45677	106	-1.389	1	1.32639	1.09	0	1	1	1	1	1	0	0	0	1	1	3	0	0	0	0	0
791	1	80	2	57	28	153	78	64.8	53	29	89.6824	63	6.05444	5.83773	6.41999	125	-1.334	0.986	1.24198	1.09	2	1	1	1	1	0	0	1	0	1	0	4	0	0	0	0	0
792	1	45	1	66	35	163	85	67.3	57	40	126.665	80	4.7185	5.02388	5.67332	74	-1.426	0.929	0.736842	0.71	1	1	1	1	1	1	1	1	0	2	1	6	0	1	0	0	1
793	1	79	1	56	29	137	88	57.3	48	34	86.5968	78	6.15273	5.1358	6.77308	153	-1.255	0.791	2.76471	1.36	2	0	1	1	1	0	0	0	0	1	1	5	0	0	0	0	0
794	1	79	2	65	28	156	70	66.6	46	27	122.918	70	6.01127	5.40717	7.10497	256	-1.262	0.901	1.8296	1.03	0	1	1	1	1	1	1	0	0	2	1	0	0	0	0	0	0
795	1	78	1	69	29	147	72	64.5	58	36	135.331	55	5.38907	4.51086	7.00307	125	-1.255	0.824	2.40659	1.39	0	1	1	1	1	1	0	1	0	1	1	1	0	0	0	0	0
796	1	78	1	66	34	110	69	63.6	59	31	139.113	80	3.97029	3.04452	5.02388	53	-1.422	0.783	2.52381	1.21	2	1	1	1	1	1	0	1	0	2	1		0	0	0	0	0
797	1	78	1	63	34	196	63	55.8	56	30	121.076	57	6.98008	5.826	7.7411	158	-1.236	0.978	3.17109	1.35	2	1	0	0	1	0	1	0	0	2	0	0	0	0	0	0	0
798	1	77	1	67	23	132	60	66.5	44	21	120.334	61	7.7012	6.42811	7.8973	221	-1.204	0.71	3.57189	1.26	1	1	1	1	1	0	1	0	0	2	0	3	0	0	0	0	0
799	1	77	2	73	31	166	84	65.8	50	24	77.6345	66	5.77765	5.47646	6.15273	109	-1.444	0.575	1.35146	1.16	0	1	1	1	1	0	1	1	0	2	1	0	0	0	0	0	0
800	1	77	1	71	27	145	67	66.4	49	27	137.141	58	5.46383	4.91265	6.97261	147	-1.638	0.652	1.73529	1.4	2	1	0	1	1	0	1	0	0	1	1	0	0	0	0	0	0
801	1	77	2	68	31	126	77	66	41	24	83.4191	68	4.79579	5.41165	5.65599	83	-1.634	1.019	0.540179	0.7	2	1	0	1	1	0	1	1	0	2	1	1	0	0	0	0	0
802	1	77	1	64	29	175	87	61.1	50	34	94.3388	70	5.35186	4.94164	6.14847	100	-1.475	1.318	1.50714	0.96	2	1	1	1	1	0	1	1	0	2	1		0	0	0	0	0
803	1	77	2	64	22	199	95	74.1	44	22	97.1991	67	6.75693	6.8533	7.53048	204	-1.405	1.197	0.908131	0.96	0	0	1	1	1	0	0	0	0	1	0	0	0	0	0	0	0
804	1	77	1	69	28	131	68	45.8	63	50	136.731	63	4.74493	4.97673	6.30445	88	-1.42	0.872	0.793103	0.85	2	1	1	1	1	0	0	1	0	2	1	0	0	0	0	0	0
805	1	77	1	78	27	193	75	58.9	49	30	153.325	68	5.0626	3.58352	6.01859	99	-1.596	0.556	4.38889	1.4	2	1	1	1	1	0	0	0	0	2	1	0	0	0	0	0	0
807	1	77	1	67	28	178	91	71.14	57	37	128.624	55	6.58203	5.41165	7.71468	180	-1.241	0.765	3.22321	1.39	2	1	0	1	1	0	0	0	0	1	1	0	0	0	0	0	0
808	1	77	1	63	30	128	80	67.1	52	32	144.737	57	6.73221	5.73979	7.4378	162	-1.431	0.865	2.69775	1.32	0	1	1	1	1	0	0	0	0	1	1		0	0	0	0	0
809	1	77	1	65	30	108	62	58.4	55	35	123.594	66	5.46806	5.01728	6.85013	130	-1.332	0.746	1.56954	1.13	2	1	1	1	1	0	0	1	0	2	1	2	0	0	0	0	0
810	1	46	2	74	34	156	80	61.4	58	37	156.356	55	6.1181	5.68698	7.36708	114	-0.975	0.761	1.53898	1.13	0	1	1	1	1	1	1	1	0	2	1		0	0	1	0	0
811	1	77	1	59	32	154	78	62	50	31	96.9054	64	6.25958	5.65599	6.94409	123	-1.303	1.136	1.82867	1.2	0	0	1	1	1	1	0	0	0	1	0	3	0	0	0	0	0
812	1	77	2	69	26	169	94	60	46	28	126.666	57	6.98101	5.82008	7.72091	158	-1.233	0.976	3.19288	1.36	2	1	1	1	1	1	0	0	0	2	1	0	0	0	0	0	0
813	1	76	1	50	35	167	99	58.9	53	35	125.024	67	6.14419	5.79606	7.58477	208	-1.048	1.097	1.41641	1.08	2	1	0	1	1	0	0	0	0	1	1	10	0	0	0	0	0
814	1	76	1	56	25	168	95	46.9	51	36	118.008	72	6.14204	4.70048	7.0282	166	-1.423	0.572	4.22727	1.42	0	1	1	1	1	0	0	0	0	1	1	2	0	0	0	0	0
815	1	6	2	73	28	176	84	40.87	55	40	162.175	58	6.48768	5.69373	7.57866	177	-1.507	0.848	2.21212	1.29	0	1	0	0	1	1	1	1	0	2	1		0	0	0	1	0
816	1	76	2	54	36	121	84	65.8	50	29	134.67	64	5.94803	5.743	7.19519	157	-1.187	1.061	1.22756	1.12	2	1	1	1	1	1	1	0	0	2	1	0	0	0	0	0	0
817	1	14	2	70	30	112	69	64.1	45	29	86.3341	62	6.05678	5.28827	7.78197	140	-1.323	0.777	2.15657	1.27	2	1	1	1	1	0	1	0	0	2	1		0	0	1	0	0
818	1	74	1	51	23	132	90	70	53	33	115.032	78	6.48158	5.48894	6.84907	111	-1.354	0.917	2.69835	1.33	0	1	1	1	1	1	0	0	0	2	1		0	0	0	0	0
819	1	74	1	65	26	110	67	48	57	39	116.295	83	2.83321	4.40672	4.15888	56	-1.625	1.367	0.207317	0.36	0	1	1	1	1	0	0	0	0	2	1	2	0	0	0	0	0
820	1	74	2	48	32	127	78		53	31	112.759	69	6.29895	5.04343	6.93049	126	-1.323	0.852	3.50968	1.39	2	1	1	1	1	0	0	0	0	1	1		0	0	0	0	0
821	1	73	1	73	32	129	61	63	60	40	157.284	63	5.1299	4.69135	6.51915	83	-1.391	0.828	1.55046	1.23	0	1	0	1	1	1	1	0	0	1	1	10	1	0	0	0	0
823	1	71	2	61	38	172	87	61.5	55	34	141.628	63	6.21461	6.38856	6.13123	86	-1.247	1.435	0.840336	0.81	2	1	1	1	1	0	1	0	0	2	1	0	0	1	0	0	0
824	1	71	1	67	29	110	63	68.2	61	36	148.396	59	5.36129	4.8828	6.88449	160	-1.148	0.811	1.61364	1.22	2	1	1	1	1	0	0	0	0	1	1	3	0	0	0	0	0
825	1	13	1	70	25	172	100	36	53	37	139.754	59	5.50126	5.37528	6.59441	98	-1.433	1.153	1.13426	0.96	2	1	1	1	1	0	0	0	0	2	1				0	0	1
826	1	68	1	50	33	125	75	62	49	27	103.498	77	5.57595	4.69135	5.83773	74	-1.304	1.055	2.42202	1.22	0	1	1	1	1	0	0	1	0	1	1		0	0	0	0	0
827	1	68	1	51	30	148	100	56	51	32	139.219	75	6.73221	5.54908	7.77107	162	-0.955	0.883	3.26459	1.4	2	1	1	1	1	0	0	0	0	2	0		0	0	0	0	0
828	1	67	1	52	32	128	76	64	53	34	132.872	79	5.88053	3.80666	6.51175	122	-1.394	0.594	7.95556	1.45	2	0	1	1	1	1	0	0	0	1	1	3	0	0	0	0	0
829	1	66	2	67	30	105	67	64	57	39	156.519	76	4.98361	4.76217	5.9135	106	-1.606	0.75	1.24786	1.08	2	1	1	1	1	0	1	0	0	2	1	0	0	0	0	0	0
830	1	33	1	81	27	110	74	48	49	38	178.535	69	4.29046	4.8828	6.46459	97	-1.406	0.957	0.55303	0.6	0	1	0	1	1	1	0	1	0	2	1	0	0	0	0	0	1
831	1	62	2	64	25	172	88	68	49	25	131.446	70	6.49828	5.56068	7.28551	136	-1.357	0.917	2.55385	1.3	0	1	1	1	1	0	0	0	0	1	1	0	0	0	0	0	0
833	1	62	1	72	30	109	65	44	56	43	156.612	88	4.70953	4.82831	5.35659	102	-1.45	1.157	0.888	0.74	0	1	1	1	1	1	1	0	0	2	1		0	0	0	0	0
1001	0	141	1	43	28	131	83	72	47	32	79.0487	69	7.50714	6.7417	7.57661	162	-1.161	1.022	2.14994	1.28	1	1	0	1	1	0	0	0	0	1	1	14	0	0	0	0	0
1002	0	141	1	53	30	116	77	60.5	48	28	148.703	82	6.41999	5.39816	6.91374	119	-1.24	0.834	2.77828	1.22	2	1	1	1	1	0	1	0	0	1	1	24	0	0	0	0	0
1003	0	141	1	59	27	161	72	67	56	40	78.0831	55	7.20934	6.00881	7.75362	195	-1.553	0.785	3.32187	1.38	2	1	1	1	1	0	0	0	0	1	1	0	0	0	0	0	0
1004	0	138	1	71	23	192	90	65	65	48	180.139	51	6.66568	6.33505	7.45008	222	-1.323	0.984	1.39184	1.16	0	1	1	0	1	1	1	0	0	1	1	0	0	0	0	0	0
1005	0	138	1	79	26	129	72	52	58	35	132.585	61	5.96615	4.85981	7.59589	193	-1.375	0.573	3.02326	1.31	2	1	0	1	1	0	0	0	0	2	1	0	0	0	0	0	0
1006	0	138	1	77	24	225	104	63.2	56	29	112.589	61	6.35089	4.69135	7.28207	168	-1.58	0.604	5.25688	1.53	2	1	0	0	1	0	1	0	0	2	1	0			0	0	0
1007	0	138	2	69	29	137	66	76	53	38	158.158	69	4.7362	5.24702	5.30827	100	-1.68	0.904	0.6	0.79	2	0	0	1	1	1	0	0	1	2	0	0	0	0	0	0	0
1008	0	138	1	46	22	167	102	59	49	32	83.2668	73	7.69667	7.75705	7.24065	263	-1.369	1.022	0.941403	1.16	1	1	0	1	1	1	0	0	0	1	1	20	0	0	0	0	0
1009	0	138	1	71	22	111	81	65	44	30	72.3854	58	6.76041	5.77455	8.03333	208	-1.213	0.844	2.68012	1.38	2	0	0	1	1	0	0	0	0	1	1	6	0	0	0	0	0
1011	0	138	2	62	30	127	80	75	49	29	65.9677	61	6.30079	5.61313	7.35819	159	-1.202	0.773	1.98905	1.32	0	1	0	1	1	0	0	1	0	1	0	0	0	0	0	0	0
1012	0	138	1	68	27	183	98	66.9	52	25	87.6068	55	5.59471	5.50533	7.39695	112	-1.173	0.727	1.0935	1.13	0	1	0	0	1	1	0	0	0	1	0	0	0	0	0	0	0
1013	0	138	1	59	27	133	68	65	49	31	72.7722	51	6.72743	6.04973	7.81803	160	-1.269	0.822	1.96934	1.24	0	1	0	0	1	0	0	0	0	1	1	2	0	0	0	0	0
1014	0	125	1	76	27	162	87	68.5				58	6.03069	5.69036	7.12044	199	-1.374	0.893	1.40541	1.09	2	0	0	1	1	0	0	0	0	1	1	0			0	0	1
1015	0	138	2	64	27	132	81	63.6	50	28	81.4469	60	8.22764	7.55747	7.52348	172	-1.39	1.212	1.95457	1.02	0	1	0	1	1	0	1	0	0	1	1		0	0	0	0	0
1016	0	138	2	66	27	172	98	68.4	50	28	141.865	62	5.37064	5.18739	6.92363	161	-1.391	0.883	1.20112	1.16	0	1	1	0	1	0	0	0	0	1	1	0	0	0	0	0	0
1017	0	58	1	77	24	111	66	65	51	34	82.2054	57	7.15462	7.00033	7.46451	143	-1.294	1.053	1.16682	1.09	2	1	0	1	1	0	0	0	0	1	1	3	0	0	0	1	0
1018	0	138	1	52	22	153	73	73	58	41	116.044	55	7.38212	7.61085	7.10988	147	-1.362	1.242	0.795545	0.84	2	0	0	0	1	0	0	0	0	1	0	0	0	0	0	0	0
1019	0	138	2	70	24	163	73	70	50	31	81.6308	63	5.50939	4.82028	6.76273	143	-1.409	0.769	1.99194	1.27	0	1	1	1	1	0	0	0	0	1	0	0	0	0	0	0	0
1020	0	138	2	72	30	183	85	64	54	31	116.449	62	5.38907	5.32788	6.80793	173	-1.404	0.811	1.06311	1.18	0	0	1	1	1	1	0	0	0	2	1	0			0	0	0
1021	0	138	2	62	28	178	94	78	49	29	70.447	69	5.61313	4.72739	6.81454	149	-1.318	0.927	2.42478	1.31	0	0	0	1	1	0	0	0	0	1	0	0	0	0	0	0	0
1022	0	138	1	76	27	182	96	53	44	32	107.615	76	6.38519	6.04025	7.6019	123	-1.256	0.832	1.4119	1.01	2	1	0	1	1	0	1	0	0	2	1	15	0	0	0	0	0
1023	0	109	1	63	26	119	65	60	63	41	141.45	62	7.3518	7.46566	8.10862	177	-1.171	0.547	0.892387	0.98	2	1	1	1	1	0	0	0	0	1	1	18	0	0	0	0	1
1024	0	138	1	60	25	114	75	50.8	50	31	83.4759	59	5.73334	4.96981	7.40428	171	-1.185	0.731	2.14583	1.36	0	1	0	1	1	0	0	0	0	1	1	0	0	0	0	0	0
1026	0	47	1	82	22	188	92	56.5	55	34	127.624	49	6.01616	5.71373	8.2514	206	-1.189	0.735	1.35314	1.37	0	1	0	1	1	1	1	1	0	1	0	0	0	0	0	1	0
1027	0	52	1	69	25	154	77	63.5	57	43	165.696	50	8.11403	8.43229	7.14204	132	-1.208	1.478	0.727411	0.76	2	1	0	1	1	0	0	0	0	2	1	5	0	0	0	1	0
1028	0	138	1	49	32	152	90	65.4	60	36	117.384	64	6.36475	6.89972	7.07412	167	-1.42	1.011	0.585685	1.03	2	1	1	1	1	0	1	1	0	1	1	8			0	0	0
1029	0	138	2	76	25	185	84	64.5	41	23	86.167	58	6.39526	5.86363	6.90776	109	-1.597	1.045	1.7017	1.2	2	1	1	1	1	1	1	0	0	1	1	4	0	0	0	0	0
1031	0	137	2	53	28	192	103	64.3	59	39	161.877	76	5.72685	5.42935	6.3613	83	-1.496	0.935	1.34649	1.08	1	1	0	1	1	0	1	0	0	1	1	0	0	0	0	0	0
1032	0	87	1	56	29	129	78	72.8	53	35	105.953	58	6.2519	6.19441	7.44775	133	-1.23	1.324	1.05918	1.02	1	1	1	1	1	0	1	1	0	2	0	18	0	0	1	0	0
1033	0	137	1	60	24	150	80	64.8	45	31	98.4994	71	5.78996	4.79579	6.65801	125	-1.478	0.748	2.70248	1.24	1	1	0	0	1	0	1	0	0	1	0	5	0	0	0	0	0
1034	0	137	1	66	28	137	82	64	57	38	98.3294	68	6.07304	5.0626	6.77537	95	-1.188	1.073	2.74684	1.22	2	1	0	1	1	0	1	1	0	1	1	10	0	0	0	0	0
1036	0	135	1	67	26	158	85	44.4	56	47	116.489	54	4.82831	4.00733	6.59715	114	-1.303	0.576	2.27273	1.41	0	1	0	1	1	0	0	0	0	2	1	1	1	0	0	0	0
1037	0	135	1	60	24	157	82	59.9	50	33	96.166	56	6.70196	5.64191	8.08887	253	-1.465	0.61	2.88652	1.27	0	1	1	1	1	0	0	0	0	1	1	1	0	0	0	0	0
1038	0	134	1	59	28	133	83	72.1	46	31	69.349	71	6.36647	4.85981	7.32712	163	-1.313	0.687	4.51163	1.45	2	0	1	1	1	0	0	1	0	1	1	6	0	0	0	0	0
1039	0	134	1	59	24	155	73	72.3	48	26	75.8487	68	5.86647	5.17048	6.8742	134	-1.197	0.956	2.00568	1.14	2	1	1	1	1	1	0	0	0	1	0	4	0	0	0	0	0
1040	0	134	2	77	32	151	62	68.7	44	27	93.0003	56	5.58725	5.9162	6.93634	188	-1.528	0.879	0.719677	0.97	2	1	1	1	1	0	1	1	0	2	1	0	0	0	0	0	0
1041	0	43	1	79	26	110	71	85.3	44	24	99.832	58	4.47734	4.64439	6.25767	76	-1.263	0.784	0.846154	1.09	0	1	1	1	1	0	1	1	0	1	1	0	0	0	0	0	1
1042	0	134	1	52	28	131	71	75.1	48	33	71.0317	77	6.32794	4.7362	6.82002	155	-1.511	0.731	4.91228	1.38	2	1	0	1	1	0	0	0	0	1	1	5	0	0	0	0	0
1043	0	134	1	44	29	149	80	55.4	58	38	110.035	65	6.80572	5.4161	7.32251	148	-1.261	0.896	4.01333	1.43	0	1	0	1	1	0	1	0	0	1	0	4			0	0	0
1046	0	123	2	67	31	177	83	52.5	58	39	129.919	48	6.19644	6.28413	7.49942	160	-1.62	0.944	0.916045	1.14	2	0	1	1	1	0	0	0	0	2	1	1	0	0	0	0	1
1047	0	134	1	50	28	164	92	59.8	60	40	125.289	58	6.23832	5.84644	7.48324	258	-1.108	0.823	1.47977	1.26	2	1	1	1	1	0	0	0	0	1	1	5	0	0	0	0	0
1048	0	134	1	61	35	146	74	61.3	51	33	99.706	61	5.8999	4.7185	7.07918	122	-1.296	0.707	3.25893	1.38	2	1	1	1	1	0	0	1	0	1	1	0	0	0	0	0	0
1049	0	134	1	63	26	158	99	67.7	48	32	118.733	59	7.24494	5.84064	7.7803	214	-1.474	0.719	4.07267	1.4	2	1	1	1	1	0	0	0	0	1	1	5	0	0	0	0	0
1050	0	134	1	66	31	176	101	63.8	52	34	128.518	65	6.47543	6.25958	7.21818	181	-1.393	0.981	1.24092	1.09	2	1	1	1	1	1	1	0	0	1	1	3	0	0	0	0	0
1051	0	134	1	72	28	162	85	56.6	51	29	96.2957	58	6.15698	5.70044	7.48156	172	-1.305	0.919	1.5786	1.28	2	1	0	1	1	0	1	0	0	1	0		0	0	0	0	0
1052	0	134	1	79	27	127	81	65.2	49	27	146.497	51	5.94542	6.00389	7.43071	123	-1.319	1.059	0.94321	1.13	0	0	1	1	1	0	1	1	0	2	0	3	0	0	0	0	0
1054	0	134	1	65	26	139	77	65.8	56	36	82.1309	60	6.48464	5.95842	7.14362	150	-1.23	0.994	1.69251	1.18	0	1	0	1	1	0	0	0	0	1	1	0	0	0	0	0	0
1055	0	134	1	52	26	144	87	57.9	49	32	110.415	67	7.52456	5.97635	7.65681	251	-1.57	0.734	4.70305	1.44	1	0	1	1	1	0	0	0	0	1	1	3	0	0	0	0	0
1056	0	134	1	72	27	134	68	70	45	29	107.685	57	6.46614	6.37332	7.72842	152	-1.261	0.852	1.09727	1.17	0	1	1	1	1	1	1	1	0	2	1	1	0	0	0	0	0
1057	0	134	1	56	27	153	92	62.3	50	29	82.34	60	6.93634	5.29832	7.50879	131	-1.218	0.577	5.145	1.49	2	1	0	1	1	0	0	0	0	1	1	2	0	0	0	0	0
1058	0	134	2	68	26	146	70	60.3	52	28	96.8608	63	6.12249	5.82008	6.87523	173	-1.487	0.957	1.35312	1.04	0	1	0	1	1	0	1	1	0	1	1	0			0	0	0
1059	0	134	1	66	28	116	85	70.2	45	28	89.1974	60	5.26269	4.69135	6.91473	175	-1.44	0.571	1.77064	1.26	0	1	1	1	1	0	0	0	0	1	1	1	0	0	0	0	0
1060	0	134	1	53	39	133	94	45.1	60	46	173.372	80	5.68698	4.26268	7.2998	182	-1.196	0.509	4.15493	1.47	0	0	1	1	1	0	0	1	0	2	1	2	1	0	0	0	0
1061	0	134	2	56	24	115	68	67.3	51	29	70.7311	67	5.75574	5.24175	6.56948	171	-1.83	0.854	1.67196	1.16	0	1	0	1	1	0	0	0	0	1	0	1	0	0	0	0	0
1062	0	134	1	64	28	186	90	62.8	54	34	91.6416	63	6.60123	6.16121	6.98286	131	-1.11	1.08	1.55274	1.07	0	1	1	1	1	0	0	0	0	1	1	0	0	0	0	0	0
1063	0	134	1	59	28	141	93	74.7	45	26	126.408	61	6.27099	5.69036	7.78364	236	-1.339	0.584	1.78716	1.43	0	1	1	1	1	1	0	0	0	1	1	10	0	0	0	0	0
1064	0	134	1	71	28	113	77	63.9	54	33	92.073	60	5.37064	4.26268	7.05099	131	-1.433	0.629	3.02817	1.45	0	1	1	1	1	0	0	1	1	1	1	0	0	0	0	0	0
1065	0	134	2	58	19	185	88	65	52	32	64.6455	60	5.15329	3.93183	6.55393	99	-1.313	0.715	3.39216	1.43	0	1	1	1	1	1	0	1	0	1	1	0	0	0	0	0	0
1066	0	46	1	67	26	116	81	65.9	41	26	71.2947	50	5.98645	5.95324	7.78322	235	-1.18	0.732	1.03377	1.2	2	1	0	0	1	0	0	0	0	1	0	3	0	0	0	0	1
1067	0	134	2	73	24	182	100	36.5	51	42	104.676	68	5.47227	5.54126	6.34388	133	-1.512	0.812	0.933333	0.97	0	1	1	1	1	0	0	0	0	1	1	3	1	0	0	0	0
1068	0	134	1	60	47	149	96	78.9	43	31	68.9458	68	7.15618	4.85203	8.11731	135	-1.221	0.663	10.0156	1.62	2	1	1	1	1	0	0	1	0	2	1	0	0	0	0	0	0
1069	0	133	2	68	26	157	77	73.4	52	32	74.3391	68	6.37673	6.12468	7.00125	135	-1.337	1.119	1.28665	1.13	0	1	0	1	1	0	1	0	0	1	1	0	0	0	0	0	0
1071	0	132	2	63	23	129	76	84.7	49	25	107.569	64	4.81218	5.27811	6.6053	139	-1.473	0.99	0.627551	0.88	2	1	0	1	1	0	0	0	0	1	1	0	0	0	0	0	0
1072	0	132	1	71	25	134	81	73.4	47	26	82.9873	66	6.52796	6.16752	7.06048	139	-1.348	1.249	1.43396	1.05	0	1	0	1	1	0	1	0	0	2	0		0	0	0	0	0
1073	0	132	1	57	27	106	71	73.5	53	34	75.8358	72	6.26149	5.15329	6.97541	102	-1.032	0.86	3.0289	1.41	2	1	1	1	1	0	1	1	0	1	1	3	0	0	0	0	0
1074	0	132	1	65	25	125	76	58.25	47	32	90.3271	56	6.98841	5.83188	8.00936	199	-0.996	0.891	3.17889	1.36	0	1	0	1	1	0	0	0	0	1	1	1	0	0	0	0	0
1075	0	132	1	69	27	147	68	73.66	47	28	98.9712	59	5.20401	4.97673	6.8638	160	-1.562	0.645	1.25517	1.19	0	1	1	0	1	1	1	1	0	1	1	0	0	0	0	0	0
1077	0	83	1	76	23	115	61	49.9	62	46	164.188	59	5.30827	4.81218	6.78333	103	-1.334	0.737	1.64228	1.28	0	1	1	1	1	0	0	0	0	1	1	0	1	0	0	1	0
1078	0	131	1	61	27	134	77	70	50	29	109.947	61	6.18621	5.34711	7.36581	142	-1.293	0.752	2.31429	1.27	2	1	1	1	0	0	0	1	0	1	0	0	0	0	0	0	0
1079	0	30	1	83	26	169	63	48.1	59	38	142.272	55	7.04839	8.50593	7.2563	180	-1.512	1.594	0.232807	0.49	0	0	1	1	1	1	0	0	0	2	0	0	0	1	1	0	0
1080	0	131	1	68	23	150	84	56.8	51	34	111.028	44	8.58279	8.30326	8.49821	211	-1.272	1.064	1.32252	0.86	0	1	0	1	1	0	0	0	0	1	1	5	0	0	0	0	0
1081	0	54	1	69	38	132	80	61.2	57	37	134.309	61	4.63473	5.01064	6.04263	74	-1.469	1.069	0.686667	0.74	1	1	1	1	1	0	0	1	0	1	1	4	0	0	0	0	1
1082	0	131	1	58	28	143	85	60.1	63	37	150.469	67	6.73102	6.24611	7.34794	152	-1.232	1.149	1.62403	1.09	2	1	1	1	1	0	0	0	0	1	1	0	0	0	0	0	0
1083	0	131	1	67	31	136	73	48	57	43	145.353	67	6.07764	5.30827	6.94601	133	-1.424	0.802	2.15842	1.3	0	1	1	1	1	1	0	0	0	1	1	0	0	0	0	0	0
1084	0	131	2	61	28	147	94	62.4	52	37	99.4619	69	6.54391	5.18178	7.04752	160	-1.287	0.665	3.90449	1.46	0	1	0	1	1	0	0	0	0	1	0	0	0	0	0	0	0
1086	0	131	1	74	29	159	76	70.3	48	27	119.223	56	6.18826	5.88053	7.0934	126	-1.217	0.964	1.36034	1.12	0	1	0	1	1	0	0	0	0	1	1	0	0	0	0	0	0
1087	0	131	1	66	22	106	70	63.9	54	35	130.527	65	7.87246	7.15383	8.11642	225	-1.491	0.58	2.0516	1.14	0	1	0	1	1	0	0	0	0	2	1	0	0	0	0	0	0
1088	0	131	1	72	21	137	83	63.6	49	30	123.031	58	6.71538	5.50126	7.55329	188	-1.464	0.746	3.36735	1.34	0	1	0	1	1	1	0	0	0	1	1	0	0	0	0	0	0
1089	0	131	1	61	23	148	88	62.5	57	34	131.428	65	7.45124	5.97381	7.97934	159	-1.202	0.817	4.38168	1.42	2	0	0	1	1	0	0	0	0	1	1	15	0	0	0	0	0
1091	0	131	1	77	25	173	89	67.4	47	29	119.59	61	6.13556	5.73334	7.26613	155	-1.442	0.862	1.49515	1.19	2	1	0	1	1	0	1	0	0	1	1	15	0	0	0	0	0
1092	0	131	1	66	26	188	73	61.4	64	44	221.857	56	6.57647	6.13773	7.49387	217	-1.477	0.822	1.55076	1.15	2	1	1	1	1	0	1	0	0	1	1	2	0	0	0	0	0
1093	0	23	1	83	31	150	94	49.6	63	48	150.018	53	5.76519	5.2832	6.83087	175	-1.612	0.693	1.61929	1.21	0	1	1	1	1	0	1	0	0	2	1		0	0	0	1	0
1094	0	131	1	58	25	119	82	61.2	51	32	114.821	58	7.26403	6.21461	7.77695	157	-1.084	1.095	2.856	1.3	2	1	1	1	1	0	0	0	0	1	1	6	0	0	0	0	0
1095	0	131	1	71	25	162	84	54.3	55	27	110.357	57	6.02587	4.82028	6.92658	119	-1.421	0.821	3.33871	1.42	2	1	0	1	1	0	1	0	0	2	1	0	0	0	0	0	0
1096	0	131	1	56	26	111	63	72.4	54	38	97.8706	58	7.662	6.72263	8.28954	184	-1.329	0.99	2.55836	1.26	2	1	0	1	1	0	0	0	0	1	1	7	0	0	0	0	0
1097	0	131	1	71	30	132	72	67.4	43	31	55.3201	66	5.83188	3.3673	6.50429	85	-1.18	0.651	11.7586	1.62	2	1	0	1	1	0	1	0	0	2	1	1	0	0	0	0	0
1098	0	105	1	67	26	120	82	62.2	48	31	74.7632	68	4.8752	4.66344	5.8999	87	-1.506	0.957	1.23585	1.04	2	1	1	1	1	0	0	1	1	1	0	15	0	0	0	0	1
1099	0	131	1	60	25	138	89	67.2	52	36	89.1585	59	6.64379	6.30628	7.71289	167	-1.073	1.251	1.40146	1.1	2	1	1	1	1	0	0	0	0	1	1	15	0	0	0	0	0
1100	0	131	2	57	26	186	94	77.1	40	27	67.0538	73	4.79579	5.2575	6.04737	98	-1.543	1.12	0.630208	0.79	0	1	0	1	1	0	0	0	0	1	1	0	0	0	0	0	0
1101	0	131	1	44	29	121	81	69.8	52	32	98.7887	58	7.47477	6.58755	8.09743	165	-1.226	1.094	2.42837	1.28	1	1	0	1	1	0	0	0	0	1	1		0	0	0	0	0
1102	0	131	1	64	30	164	104	68.7	42	24	84.3148	78	5.62402	3.85015	6.63463	127	-1.258	0.762	5.89362	1.49	1	1	0	1	1	0	0	0	0	1	1	4	0	0	0	0	0
1103	0	86	1	62	26	179	95	58	46	30	96.7003	54	6.13556	5.95324	7.29912	154	-1.29	1.103	1.2	1.14	0	1	0	1	1	0	0	0	0	1	1	5	0	0	0	0	1
1104	0	130	1	68	29	179	91	68.7	39	24	79.0121	68	6.85541	6.59715	7.11558	156	-1.538	1.003	1.29468	0.77	0	0	1	1	1	0	0	0	0	1	1	2	0	0	0	0	0
1105	0	130	1	57	27	135	81	66.4	51	36	142.526	66	7.10988	6.70686	7.71646	183	-1.29	1.202	1.49633	1.1	2	0	0	1	1	0	1	0	0	1	1	25	0	0	0	0	0
1106	0	129	1	66	31	133	90	45.14	69	57	162.841	82	4.09434	3.43399	5.48064	76	-1.382	0.733	1.93548	1.14	1	1	0	1	1	0	0	1	0	2	1	0	0	0	0	0	0
1107	0	129	1	70	26	185	94	71	58	35	155.417	59	6.34739	6.03548	7.42178	177	-1.641	0.821	1.36603	1	2	1	0	1	1	0	0	0	0	1	1	40	0	0	0	0	0
1108	0	129	1	60	25	148	75	62.3	55	32	114.737	54	7.89208	6.88857	8.46653	290	-1.465	0.882	2.72783	1.26	0	0	0	1	1	0	0	0	0	1	0	0	0	0	0	0	0
1109	0	129	1	57	29	165	88	72.7	55	36	133.219	54	6.39192	5.18178	7.19744	119	-1.389	0.845	3.35393	1.39	2	1	1	1	1	0	0	1	0	1	1	10	0	0	0	0	0
1110	0	129	1	62	24	164	94	65.4	49	33	108.899	65	6.5582	5.62762	7.81238	208	-1.44	0.656	2.53597	1.36	0	1	0	1	1	0	0	0	0	1	1	0	0	0	0	0	0
1111	0	129	2	65	27	139	90	74.6	44	26	104.005	71	5.87493	5.34711	7.04054	130	-1.267	1.28	1.69524	0.98	0	1	1	1	1	0	0	0	0	1	1	0	0	0	0	0	0
1112	0	129	1	72	25	161	81	72.3	49	33	108.854	69	5.57595	4.55388	6.29157	122	-1.509	0.896	2.77895	1.21	2	0	1	1	1	1	0	1	0	1	1	0	0	0	0	0	0
1113	0	129	1	55	25	146	93	65.8	64	41	136.619	61	7.50549	6.29527	7.93272	194	-1.043	1.115	3.35424	1.3	0	0	0	1	1	0	1	0	0	1	1	8	0	0	0	0	0
1114	0	129	1	62	28	163	90	64.1	57	41	132.073	52	6.55678	6.49979	7.21891	184	-1.44	0.961	1.05865	1.13	2	1	1	1	1	0	0	0	0	1	1	0	0	0	0	0	0
1115	0	129	1	60	26	165	91	54.1	57	42	158.402	61	5.55296	4.93447	7.14992	166	-1.375	0.703	1.85612	1.24	0	0	0	0	1	0	1	0	0	1	1	0	1	0	0	0	0
1116	0	129	1	67	25	153	92	68.9	50	34	93.4913	62	5.81114	4.66344	7.14835	147	-1.262	0.742	3.15094	1.42	2	1	0	1	1	0	0	0	0	1	1	0	0	0	0	0	0
1117	0	129	1	55	28	129	88	71.6	42	28	70.9758	79	6.01372	4.51086	6.41346	98	-1.467	0.873	4.49451	1.37	0	0	0	1	1	0	0	0	0	1	1	10	0	1	0	0	0
1120	0	101	2	79	32	185	90	68.4	49	28	81.4102	58	5.55683	6.09357	6.56948	164	-1.725	0.85	0.58465	0.81	0	1	1	1	1	1	0	1	0	2	1		0	0	0	0	1
1121	0	129	1	62	36	150	79	70.4	62	53	116.083	61	6.07764	5.44242	7.5725	179	-1.344	0.742	1.88745	1.28	2	1	0	1	1	0	1	0	0	2	0	0	0	0	0	0	0
1122	0	129	2	56	21	134	91	76.2	47	24	84.1957	63	6.34036	5.90808	7.61283	195	-1.397	0.792	1.54076	1.2	0	1	1	1	1	0	0	0	0	1	0	0	0	0	0	0	0
1123	0	129	1	65	29	159	78	65.6	50	29	111.125	65	6.88755	5.42495	7.94236	167	-1.534	0.597	4.31718	1.37	2	1	1	1	1	0	0	0	0	1	0	1	0	0	0	0	0
1124	0	129	1	64	25	169	78	78.9	50	35	90.4103	53	6.40357	5.80814	7.39879	123	-1.206	1.117	1.81381	1.25	2	1	0	1	1	0	0	0	0	2	0	0	0	0	0	0	0
1125	0	128	1	60	28	188	108	60.9	55	34	134.179	64	6.68835	5.76519	7.16935	134	-1.142	1.036	2.51724	1.3	0	1	1	1	1	0	0	0	0	1	1	10	0	0	0	0	0
1126	0	129	2	72	25	151	86	70.1	47	24	94.0126	67	4.76217	3.7612	6.17794	132	-1.51	0.568	2.72093	1.31	0	1	1	1	1	0	0	0	0	1	1	0	0	0	0	0	0
1127	0	77	2	72	26	197	98	75.1	45	31	82.248	60	4.63473	4.35671	6.10925	128	-1.445	0.647	1.32051	1.29	0	1	1	1	1	0	1	0	0	1	1	0	0	0	0	0	1
1128	0	112	2	81	21	163	84	66.2	55	35	135.151	62	5.39816	5.11199	6.67077	156	-1.602	0.663	1.33133	1.18	0	1	1	1	1	0	0	1	0	1	1	1	0	0	0	0	1
1129	0	129	2	71	28	178	86	65.6	54	30	124.445	50	5.45104	6.14204	6.63332	123	-1.477	1.182	0.501075	0.89	0	1	1	1	1	1	0	0	0	2	1	0	0	0	0	0	0
1131	0	128	2	64	29	109	72	62.7	46	30	72.3164	69	5.0689	4.74493	5.90263	90	-1.309	1.005	1.38261	1.13	0	1	0	1	1	0	1	1	0	2	0	1	0	0	0	0	0
1132	0	128	2	70	23	151	81	61.65	48	33	69.6471	69	6.02345	5.49306	6.97448	137	-1.244	0.974	1.69959	1.08	0	1	1	1	1	0	0	0	0	1	1	0	0	0	0	0	0
1133	0	128	1	62	18	137	85	55.8	55	40	79.6204	69	6.00141	4.60517	7.07072	122	-1.253	0.835	4.04	1.3	1	1	0	0	0	0	0	0	0	2	0	0	0	0	0	0	0
1135	0	128	1	58	24	171	85	70.3	59	36	108.764	65	6.16752	5.21494	7.08171	164	-1.319	0.783	2.59239	1.36	2	0	1	1	1	0	0	0	0	1	0	3	0	0	0	0	0
1136	0	128	1	57	28	165	101	64.2	56	40	101.452	62	6.56808	6.37843	7.53048	165	-1.188	1.15	1.20883	1.08	2	1	0	1	1	0	0	0	0	1	1	6	0	0	0	0	0
1137	0	128	2	71	26	158	110	56.5	43	22	94.4168	58	7.95963	8.63462	7.96242	151	-1.062	1.891	0.509159	0.7	0	1	1	1	1	0	0	0	0	1	1	0	0	0	0	0	0
1138	0	128	2	80	24	146	72	66.1	47	34	77.4496	69	4.40672	4.23411	5.52146	66	-1.577	0.885	1.18841	1.05	0	1	1	1	1	0	0	1	0	2	1	0	0	0	0	0	0
1139	0	128	1	74	25	170	84	73.9	55	28	105.17	52	6.30445	6.24028	7.9645	273	-1.192	0.97	1.06628	1.05	0	1	0	0	1	1	1	0	0	1	0	4	0	1	0	0	0
1140	0	128	2	61	34	168	78	74.2	50	27	91.4876	64	5.52146	5.53339	6.99302	148	-1.507	0.761	0.988142	1.07	2	1	1	0	1	1	0	0	0	1	1	0	0	0	0	0	0
1141	0	128	2	63	27	131	77	69.1	43	27	53.982	66	6.64898	5.78383	7.44366	157	-1.409	1.075	2.37538	1.2	0	1	1	1	1	0	0	1	0	1	0	4	0	0	0	0	0
1142	0	128	1	64	21	171	89	69.6	51	37	87.0056	66	6.05678	5.18178	7.06305	156	-1.415	0.878	2.39888	1.27	0	1	1	1	1	0	0	0	0	2	1	1	0	0	0	0	0
1143	0	111	1	70	28	144	72		54	35	85.7407	59	6.57925	5.96871	7.67369	158	-1.056	0.809	1.84143	1.29	0	1	0	1	1	0	1	0	0	2	1	0	0	0	0	0	1
1144	0	128	1	78	24	155	81	69.9	51	29	93.889	65	5.09375	4.86753	6.85541	120	-1.251	0.853	1.25385	1.14	1	1	0	1	1	0	1	0	0	1	1	4	0	0	0	0	0
1145	0	128	1	64	25	155	81	66.2	51	30	82.2551	59	6.10479	6.72982	7.24708	157	-1.082	1.192	0.535245	0.98	2	1	1	1	1	0	1	0	0	2	0	2	0	0	0	0	0
1146	0	128	1	73	25	116	77	62.6	44	27	83.9575	70	5.78383	5.0689	6.94698	119	-1.317	0.819	2.04403	0.99	0	1	1	1	1	0	1	0	0	1	1	0	0	0	0	0	0
1147	0	128	2	66	30	153	71	65.5	46	29	96.1114	74	6.13773	4.61512	7.14598	165	-1.337	0.658	4.58416	1.4	0	0	0	1	1	0	0	0	0	1	0	0	1	0	0	0	0
1148	0	107	1	63	21	95	64	73.2	40	24	69.2295	60	5.9108	6.43294	6.65544	111	-1.181	1.284	0.593248	0.78	2	1	1	1	1	0	0	0	0	1	1	0	0	0	0	0	1
1149	0	128	2	57	27	129	82	66.5	37	21	64.0959	68	6.39859	5.62402	6.87109	161	-1.408	1.114	2.16968	1.2	2	0	1	1	1	0	1	0	0	1	1	0	0	0	0	0	0
1150	0	128	1	75	29	121	74	63.8	47	18	118.337	84	5.32788	5.0689	6.02587	129	-1.626	0.792	1.2956	1.17	2	1	0	1	1	1	1	0	0	1	1	0	0	0	0	0	0
1151	0	128	2	71	29	124	77	70.6	49	30	77.5218	50	6.55536	6.06379	7.7003	176	-1.285	0.834	1.63488	1.33	0	1	1	1	1	0	0	0	0	2	1	0	0	0	0	0	0
1152	0	124	2	77	26	224	109	69.7	50	30	83.7896	56	6.6733	6.13773	7.12044	126	-1.353	1.024	1.70842	1.14	0	1	1	1	0	0	1	1	0	1	1	0	0	0	0	0	1
1153	0	128	2	77	27	172	97	66.3	48	25	103.106	53	3.58352	4.30407	5.56834	76	-1.645	0.796	0.486486	0.95	0	1	1	1	1	1	0	0	0	2	0	0	0	0	0	0	0
1154	0	128	1	75	26	174	74	56.2	49	28	77.871	62	7.0934	8.49638	6.0845	140	-1.507	1.179	0.245865	0.56	2	1	1	1	1	0	0	0	0	1	1	4	0	0	0	0	0
1155	0	128	1	68	25	128	90	45.6	53	38	91.2986	76	5.48064	4.49981	6.57368	166	-1.403	0.668	2.66667	1.25	2	1	1	1	1	0	0	0	0	1	1	0	0	0	0	0	0
1156	0	128	1	62	25	144	103	49.6	62	45	127.028	67	5.35659	4.93447	6.54679	84	-1.196	0.942	1.52518	1.1	1	1	1	1	1	0	1	0	0	1	1	3	0	0	0	0	0
1158	0	81	1	39	24	127	69	64.1	54	35	84.9753	79	6.75227	5.61677	7.08924	145	-1.505	0.755	3.11273	1.45	2	1	1	1	1	0	0	0	0	1	1	6	0	0	0	0	1
1159	0	128	1	65	30	153	80	77.6	54	39	143.591	60	7.22402	6.68586	7.40914	155	-1.447	0.871	1.71286	1.19	2	1	1	1	1	0	0	1	0	1	1	10	0	0	0	0	0
1160	0	127	2	54	21	119	80	64.6	43	27	63.4733	73	6.15273	4.39445	6.98841	157	-1.422	0.599	5.80247	1.53	0	0	0	1	1	0	0	0	0	1	0	0	0	0	0	0	0
1161	0	106	1	65	27	97	64	47	56	42	132.137	51	5.8861	5.43808	6.53814	133	-1.661	0.901	1.56522	1.22	2	1	1	1	1	0	0	1	0	1	1	0	0	0	1	0	0
1163	0	127	1	63	31	106	66	51.6	55	40	154.564	82	4.54329	3.21888	6.06379	92	-1.295	0.717	3.76	1.24	1	1	1	1	1	0	0	1	0	1	0	0	0	0	0	0	0
1164	0	127	2	53	20	142	85	70.2	52	30	107.399	60	5.11799	4.70953	6.79682	127	-1.302	0.785	1.5045	1.24	2	1	1	1	1	0	1	0	0	1	1	0	0	0	0	0	0
1165	0	127	2	68	26	209	93	71	46	27	83.364	72	5.52943	4.2485	6.51026	132	-1.359	0.575	3.6	1.39	0	1	1	1	1	0	0	0	0	1	1	1	0	0	0	0	0
1166	0	107	1	72	26	151	98	70.8	50	26	131.195	71	4.33073	3.73767	6.21661	93	-1.287	0.535	1.80952	1.28	2	1	0	1	1	0	1	1	0	1	1		0	0	0	0	1
1167	0	127	2	62	24	180	99	64.2	52	33	96.0722	55	6.25575	5.79909	7.57815	197	-1.199	0.897	1.57879	1.23	0	1	0	1	1	0	1	0	0	1	0	0	0	0	0	0	0
1168	0	26	2	79	24	153	70	77	48	31	135.331	63	6.10256	5.4848	7.94803	179	-1.243	0.669	1.85477	1.13	0	1	1	0	1	1	0	0	0	1	1	0	0	0	1	0	0
1169	0	127	1	74	25	139	96	76.4	52	27	144.886	72	5.72359	5.40717	7.15383	158	-1.465	0.712	1.3722	1.02	0	1	1	1	1	0	1	0	0	1	1	0	0	0	0	0	0
1170	0	127	2	78	24	171	87	70.8	42	21	96.397	65	7.15462	7.68616	7.724	170	-1.171	1.102	0.587695	0.75	0	0	1	1	1	1	1	1	0	2	1	0	0	0	0	0	0
1171	0	127	1	58	34	152	89	66.7	47	29	95.1899	76	6.12687	4.83628	7.59136	109	-1.182	0.79	3.63492	1.44	2	1	1	1	1	0	0	1	0	1	1	4	0	0	0	0	0
1173	0	126	2	67	23	142	84	65.6	49	30	71.3471	66	6.11589	5.86363	7.23056	188	-1.222	0.931	1.28693	1.15	0	1	0	1	1	0	1	0	0	2	1	0	0	0	0	0	0
1174	0	126	2	69	24	142	81	70.3	43	26	89.2848	59	6.36475	6.85541	6.98749	208	-1.734	1.124	0.612223	0.88	0	1	0	1	1	1	1	0	0	1	0	2	0	0	0	0	0
1175	0	127	2	74	32	174	92	63.4	48	29	95.5927	66	5.26786	5.34233	6.87936	119	-1.264	0.938	0.92823	1.03	0	1	1	0	1	0	0	1	0	1	1	0	0	0	0	0	0
1176	0	126	2	78	30	158	91	70.8	43	30	83.1877	61	4.69135	4.58497	6.55536	105	-1.455	0.548	1.11224	1.18	0	1	1	1	1	0	1	0	0	2	1	0	0	0	0	0	0
1177	0	126	1	60	26	147	80	67.9	45	28	92.6008	67	6.61607	5.46806	7.41216	168	-1.224	0.952	3.1519	1.31	2	0	1	1	1	0	0	0	0	1	1	3	0	0	0	0	0
1178	0	126	2	61	25	143	74	70.8	50	33	81.3446	67	6.99118	6.2672	7.52994	144	-1.287	1.027	2.06262	1.26	2	0	0	0	1	0	0	0	0	1	0	1	0	0	0	0	0
1179	0	126	1	61	24	170	108	73.3	50	34	68.4136	63	4.7185	3.63759	6.23441	134	-1.502	0.471	2.94737	1.29	0	1	0	1	1	0	0	0	0	1	1	5	0	0	0	0	0
1180	0	31	1	66	25	152	89	67.5	54	30	95.8443	62	6.37161	6.28786	7.46164	158	-1.257	0.85	1.08736	1.2	1	1	1	1	1	0	0	1	0	1	1	6	0	0	0	0	1
1181	0	126	2	74	43	176	70	72.5	47	26	77.9319	50	6.2186	6.49224	7.48099	174	-1.503	1.001	0.760606	1.06	2	1	1	0	1	0	0	1	0	2	1				0	0	0
1182	0	126	1	68	31	101	74	75.9	53	29	105.928	66	6.17587	4.67283	6.72503	109	-1.211	0.811	4.49533	1.46	0	1	1	1	1	0	1	0	0	2	1	0	0	0	0	0	0
1183	0	119	1	78	35	145	87	86.5	44	23	97.9776	72	6.22059	7.10085	7.52564	148	-1.321	1.199	0.414674	0.71	0	1	1	1	1	0	1	1	0	2	1	0	0	1	0	0	1
1184	0	126	1	55	32	127	73	75.5	53	32	80.1521	65	6.52062	5.37064	7.76345	184	-1.242	0.848	3.15814	1.34	2	1	0	1	1	0	0	0	0	1	1	0	0	0	0	0	0
1185	0	125	1	67	34	149	99	66.3	44	27	72.3542	58	6.66696	6.6053	6.41346	110	-1.454	0.964	1.0636	0.87	2	1	0	1	1	1	1	0	0	1	0	0	0	0	0	0	0
1186	0	125	1	77	24	143	69	46.2	54	43	104.186	63	5.6204	5.07517	6.78672	129	-1.391	0.821	1.725	1.24	0	1	0	1	1	0	1	0	0	2	0	0	0	0	0	0	0
1187	0	125	2	64	21	208	105	68.6	56	35	98.9088	57	5.89164	5.81711	7.49721	205	-1.405	0.714	1.07738	1.15	0	1	0	1	1	0	0	0	0	1	0		0	0	0	0	0
1188	0	95	2	65	26	175	81	53.5	57	42	112.025	61	5.26269	4.86753	6.05444	142	-1.631	0.793	1.48462	1.14	1	1	1	1	1	0	0	1	0	2	1	2	0	0	0	1	0
1189	0	125	1	55	30	106	60	54.7	57	37	116.75	60	6.86485	6.63857	7.69211	206	-1.314	1.213	1.25393	1.06	2	1	0	1	1	0	0	0	0	1	0	0	0	0	0	0	0
1190	0	125	1	58	34	139	73	66	53	34	106.328	71	6.41346	5.04986	7.03703	179	-1.169	0.993	3.91026	1.35	0	0	0	1	1	0	0	0	0	1	1	0	0	0	0	0	0
1191	0	125	2	57	24	131	83	53.5	45	30	97.6392	73	5.81413	5.47227	6.72503	119	-1.301	1.014	1.40756	1.1	2	1	0	1	1	0	1	0	0	2	1	0	0	0	0	0	0
1192	0	125	1	65	32	163	102	65.1	60	42	133.435	64	5.64545	6.1334	6.85435	119	-1.327	0.766	0.613883	1.03	2	1	1	1	1	1	0	0	0	1	1	10	0	0	0	0	0
1193	0	125	1	64	28	98	71	72.4	47	29	106.065	57	5.94542	5.76519	7.62168	135	-1.418	0.814	1.19749	1.21	2	1	0	1	1	0	0	0	0	1	1	2	0	0	0	0	0
1194	0	125	1	73	25	178	75	67.2	55	34	102.719	54	6.40357	5.62762	7.76132	249	-1.272	0.77	2.17266	1.32	2	1	1	1	1	0	0	1	0	1	1	0	0	0	0	0	0
1195	0	125	1	65	26	117	71	67.6	51	30	109.806	56	6.09807	5.70378	6.99942	112	-1.321	0.884	1.48333	1.18	2	1	0	1	1	0	0	0	0	1	1	0	0	0	0	0	0
1196	0	125	2	60	27	178	85	70.9	47	26	84.3306	61	7.16627	6.0845	8.09621	172	-1.069	0.984	2.94989	1.37	2	1	0	0	1	0	0	0	0	1	1	0	0	0	0	0	0
1197	0	125	1	63	29	149	85	61.8	61	40	132.794	60	7.29029	6.08677	7.66809	142	-1.127	1.082	3.33182	1.35	2	1	1	1	1	1	0	0	0	1	1	11	0	0	0	0	0
1198	0	125	1	52	27	133	97	79.2	49	30	78.4109	62	7.02287	6.04737	7.87169	173	-1.324	0.962	2.65248	1.36	2	1	0	1	1	0	0	0	0	1	0	0	0	0	0	0	0
1200	0	125	2	71	25	155	78	71.4	46	32	89.2406	66	5.71703	5.39363	6.93634	208	-1.43	0.722	1.38182	0.97	2	1	0	1	1	0	1	0	0	1	0	0	0	0	0	0	0
1201	0	125	1	51	26	149	77	69.8	56	35	101.33	58	6.90274	5.20949	7.44073	151	-1.294	0.877	5.43716	1.48	0	1	0	1	1	0	0	0	0	1	1	15	0	0	0	0	0
1202	0	125	1	59	26	131	91	65.6	46	27	79.0279	83	5.52146	3.29584	6.21661	144	-1.617	0.452	9.25926	1.54	2	0	0	1	1	0	0	0	0	1	1	0	0	0	0	0	0
1203	0	67	1	56	27	144	89	66.6	52	36	81.6153	71	7.16935	6.03069	7.65964	152	-1.307	0.948	3.1226	1.33	0	1	0	1	1	0	0	0	0	1	1	2	0	0	0	0	1
1204	0	124	1	60	27	128	78	72.9	48	34	77.9912	64	6.7334	6.38688	7.6454	124	-1.19	1.458	1.41414	1.01	2	1	1	1	1	0	0	0	0	2	1	4	0	0	0	0	0
1205	0	124	2	84	20	177	81	72.6	49	26	99.3083	59	5.23644	5.27811	6.70073	173	-1.626	0.748	0.959184	1.05	0	1	1	1	1	0	1	0	0	2	1	0	0	0	0	0	0
1206	0	18	1	76	28	174	93	64.8	64	47	129.73	63	4.82028	5.11199	6.58755	145	-1.608	0.776	0.746988	0.89	0	1	1	1	1	0	0	0	0	1	1		0	0	0	0	1
1207	0	124	1	82	23	226	94	62.4	51	35	140.886	60	5.69709	4.75359	7.37212	155	-1.232	0.625	2.56897	1.38	0	1	0	0	1	0	1	0	0	1	0	2	1	0	0	0	0
1208	0	124	1	81	28	170	96	65.3	46	19	124.804	64	5.65249	4.94876	6.47697	77	-1.109	1.05	2.02128	1.21	0	1	1	1	1	0	1	0	0	2	0	0	0	0	0	0	0
1209	0	123	1	74	28	108	76	65	37	29	54.6542	72	4.81218	5.23111	6.09357	141	-1.306	0.816	0.657754	0.55	2	1	1	1	1	0	0	0	0	1	1	0	0	0	0	0	0
1210	0	123	1	81	25	222	87	60.3	57	43	127.917	52	7.38212	7.5606	7.53209	142	-1.185	1.352	0.836543	0.8	2	1	1	1	1	0	1	0	0	2	1	0	0	0	0	0	0
1211	0	123	2	75	30	137	74	66.5	52	32	83.218	64	5.7869	5.15329	6.14204	89	-1.475	1.077	1.88439	1.11	0	1	1	1	1	0	1	0	0	1	1	0	0	0	0	0	0
1212	0	123	1	62	27	132	73	62.8	59	38	123.688	58	7.55904	5.79909	8.20248	206	-1.284	0.966	5.81212	1.43	2	0	0	1	1	0	0	0	0	1	1	0	0	0	0	0	0
1213	0	71	2	60	22	157	91	56.1	46	31	81.1709	63	5.64545	5.99645	6.46614	199	-1.676	1.096	0.70398	0.84	2	1	1	0	1	0	0	0	0	2	1	0	0	0	1	0	0
1214	0	122	1	76	24	173	76	68.9	51	26	104.339	51	7.35819	7.37023	7.30384	178	-1.342	0.657	0.988035	0.98	0	1	0	1	1	1	0	0	0	1	1	2	0	0	0	0	0
1215	0	122	1	70	33	164	89	73.9	56	36	99.6516	55	6.65028	5.85507	7.85244	153	-1.211	1.027	2.2149	1.34	2	1	0	1	1	1	0	0	0	1	1	5	0	0	0	0	0
1216	0	122	1	60	32	108	57	63.4	56	38	104.072	59	5.19296	6.05912	6.50728	90	-1.391	1.207	0.420561	0.77	1	1	0	1	1	0	0	0	0	1	1	5	0	0	0	0	0
1217	0	113	1	75	26	181	90	76.3	42	25	72.3715	68	4.45435	3.66356	6.01859	93	-1.493	0.6	2.20513	1.29	2	1	0	1	1	0	0	0	0	1	1	2	0	0	0	1	0
1218	0	122	2	63	21	132	62	61.4	42	25	100.677	71	6.28227	5.85793	6.86693	161	-1.601	1.167	1.52857	1.05	2	1	0	1	1	0	0	0	0	2	1	1	0	0	0	0	0
1219	0	122	1	80	23	171	85	56.6	46	29	117.906	74	5.39816	3.52636	6.80683	131	-1.334	0.499	6.5	1.38	0	1	1	1	1	0	0	0	0	1	1	0	0	0	0	0	0
1220	0	122	2	66	29	167	83	60.1	58	39	104.118	60	5.7462	5.69036	7.02108	138	-1.439	1.062	1.05743	1.03	0	1	1	1	1	0	0	0	0	1	1	0	0	0	0	0	0
1221	0	122	1	69	24.7	134	72	74.8	47	28	105.62	55	7.04403	7.9882	8.11851	201	-1.053	1.408	0.389002	0.73	2	0	0	0	0	0	0	0	0	1	1	0	0	0	0	0	0
1222	0	122	1	66	26.8	187	89	67.5	48	27	124.315	69	6.04973	5.78074	7.08171	199	-1.29	0.746	1.30864	1.05	2	0	0	1	1	1	0	0	0	1	1	0	0	0	0	0	0
1223	0	122	1	57	22	156	96	55.6	45	31	77.1503	81	5.7301	4.46591	6.59851	139	-1.284	0.933	3.54023	1.16	0	0	0	1	1	1	0	0	0	1	1	0	0	0	0	0	0
1224	0	122	2	56	33.7	133	71	63.6	47	31	116.57	57	5.80212	5.7589	7.34148	219	-1.484	0.788	1.04416	1.1	2	1	0	1	0	0	1	0	0	1	1	0	0	0	0	0	0
1225	0	122	1	66	26.6	105	69	72.5	50	29	72.7711	83	5.79301	5.09987	6.72383	122	-1.28	1.078	2	0.98	0	1	1	0	1	0	0	0	0	1	0	1	0	0	0	0	0
1226	0	122	1	66	24.9	112	73	72.7	46	24	70.4159	58	5.7869	4.92725	7.34343	152	-1.214	0.843	2.36232	1.28	0	1	0	1	1	0	1	0	0	1	0	7	0	0	0	0	0
1227	0	44	1	63	24.1	147	85	65.7	48	33	104.488	64	6.68835	6.26149	7.31322	168	-1.521	1.172	1.53244	1.14	2	1	0	1	1	0	0	0	0	1	0	4	0	0	0	0	1
1228	0	122	1	75	24.2	135	66	62	50	29	161.036	58	5.40268	4.83628	7.04141	121	-1.322	0.546	1.7619	1.3	0	1	1	1	1	0	0	0	0	1	1	0	0	0	0	0	0
1229	0	11	1	79	32.4	145	77	65.6	54	32	103.792	59	6.24804	6.97261	6.64769	129	-1.435	1.221	0.484536	0.82	2	1	1	1	1	0	1	0	0	1	1		0	0	0	0	1
1230	0	82	1	61	25	133	84	45.3	59	48	127.127	84	4.57471	4.49981	6.50728	138	-1.279	0.944	1.07778	0.81	1	1	1	1	1	0	0	0	0	2	1	3			0	0	1
1232	0	121	2	56	27	162	65	68.7	51	31	82.1816	46	7.94768	7.12287	7.53423	213	-1.468	1.238	2.28145	1.09	0	1	0	1	1	0	0	0	0	1	1	0	0	0	0	0	0
1233	0	121	1	57	33	160	99	72.5	59	37	89.2682	62	6.33859	5.42935	7.35692	196	-1.123	0.953	2.48246	1.34	0	1	1	1	1	1	0	1	0	1	1	0			0	0	0
1234	0	121	1	42	29	139	88	63.2	54	31	101.495	58	7.80139	6.91672	8.02519	161	-1.268	1.218	2.4222	1.24	0	1	1	1	1	0	0	0	0	1	1	2			0	0	0
1235	0	121	1	48	32	120	89	70.1	53	38	70.6258	90	5.64897	4.66344	6.27099	85	-1.129	1.247	2.67925	0.9	2	1	1	1	1	0	0	0	0	1	1	2	0	0	0	0	0
1236	0	121	1	59	36	141	106	62	54	34	69.2054	77	5.89715	4.34381	6.7417	127	-1.36	0.592	4.72727	1.46	0	1	0	1	1	0	0	0	0	1	1	1			0	0	0
1237	0	121	1	62	23	116	68	56.1	56	33	105.199	64	5.7869	4.68213	7.16317	201	-1.419	0.677	3.01852	1.33	0	1	0	1	1	0	0	0	0	1	1	0	0	0	0	0	0
1239	0	105	1	71	27	148	75	73.1	57	43	84.9305	64	4.8752	4.40672	6.20859	79	-1.421	0.821	1.59756	1.23	0	1	0	1	1	0	0	0	0	1	1	0	0	0	0	1	0
1240	0	121	2	69	21	188	93	69.3	40	25	75.6328	58	7.07581	7.23993	6.75693	161	-1.391	1.323	0.848637	0.92	0	0	1	1	1	0	0	0	0	2	1	3	0	0	0	0	0
1241	0	121	2	77	24	158	86	70.6	49	38	82.2789	64	5.36129	5.59842	6.01372	116	-1.545	1.128	0.788889	0.93	0	1	1	1	1	1	0	1	0	2	1	3	0	0	0	0	0
1242	0	121	1	73	23	152	77	64.4	49	31	125.42	56	6.15698	5.4848	7.65681	204	-1.411	0.621	1.95851	1.17	0	1	0	1	1	0	0	0	0	1	1	0	0	1	0	0	0
1243	0	121	1	53	24	128	75	65.5	54	33	113.385	66	6.52942	5.7462	7.02198	132	-1.253	1.093	2.1885	1.33	1	1	0	1	1	0	0	0	0	1	1	4	0	0	0	0	0
1244	0	121	1	58	20	171	90	73	47	26	100.019	74	5.7301	3.66356	6.27099	89	-1.374	0.61	7.89744	1.55	1	1	1	1	1	0	0	0	0	1	1	10	0	0	0	0	0
1245	0	121	1	70	30	142	72	75.1	42	23	80.2039	59	6.54247	5.60947	7.29029	113	-1.231	0.859	2.54212	1.28	0	1	0	1	1	0	1	1	0	2	1	0	0	0	0	0	0
1246	0	119	1	59	33	176	78	57.6	56	35	120.051	75	6.11368	3.66356	6.91968	157	-1.425	0.505	11.5897	1.6	0	1	1	0	1	0	0	0	0	1	0	25	0	0	0	0	0
1247	0	119	1	76	22	132	74	60.5	49	40	102.61	67	6.2186	4.7185	7.39879	119	-1.112	0.745	4.48214	1.44	2	1	0	1	1	0	0	0	0	2	0	0	1	0	0	0	0
1248	0	119	1	58	28	134	85	75.9	46	29	103.507	67	5.95584	5.50939	6.4892	139	-1.329	0.932	1.56275	1.18	1	1	1	1	1	1	0	0	0	2	0	10			0	0	0
1249	0	118	1	73	23	151	79	57	57	38	113.607	51	5.45959	5.85507	7.29234	150	-1.589	0.858	0.673352	1	2	1	1	1	1	0	0	0	0	1	1	0	0	0	0	0	0
1250	0	118	1	78	21	160	80	64	48	34	135.128	54	6.48616	5.29832	7.51152	149	-1.532	0.612	3.28	1.37	0	1	0	1	1	0	0	1	0	1	1	0	0	0	0	0	0
1251	0	5	2	80	21	206	115	65.9	43	28	113.015	61	5.90536	6.08222	6.53088	140	-1.508	1.107	0.8379	0.87	0	1	0	1	1	0	1	0	0	2	0		1	0	0	0	1
1252	0	103	2	66	27	136	87	66.7	47	29	94.1645	72	4.54329	5.01064	6.11147	131	-1.278	0.993	0.626667	0.9	0	1	1	1	1	0	0	0	0	1	1	1	0	0	0	0	1
1253	0	118	1	73	27	122	68	58.9	49	26	91.9271	66	4.90527	4.29046	6.62007	139	-1.466	0.626	1.84932	1.16	0	1	0	1	1	0	0	0	0	1	1	0	0	0	0	0	0
1254	0	118	1	65	28	141	74	62.6	48	36	93.281	68	4.20469	3.49651	5.88332	71	-1.114	0.64	2.0303	1.09	2	1	0	1	1	1	0	0	0	1	1	12			0	0	0
1256	0	118	1	61	28	115	68	66.4	58	37	98.7816	66	5.96101	5.8861	6.91771	155	-1.202	0.769	1.07778	0.88	0	1	1	1	1	0	0	0	0	1	0	0	0	0	0	0	0
1258	0	76	1	71	24	196	107	56.5	52	32	138.843	66	6.15698	6.24222	7.50659	230	-1.213	0.564	0.918288	1	2	1	1	1	1	0	0	0	0	1	1	0	0	0	0	0	1
1259	0	118	1	62	21	127	72	49.8	43	31	78.9894	78	5.55296	5.04986	6.86589	98	-1.151	0.97	1.65385	1.09	2	1	0	1	1	0	0	0	0	1	1	20	0	0	0	0	0
1260	0	117	1	64	27	126	76	74.3	44	25	78.5021	57	6.16331	5.70378	7.26892	174	-1.258	0.969	1.58333	1.16	2	1	1	1	1	0	0	1	0	1	1	2	0	0	0	0	0
1261	0	117	1	72	25	162	85	69.4	56	39	100.966	62	6.20254	6.94216	7.13569	169	-1.567	1.017	0.477295	0.74	0	1	0	1	1	0	1	0	0	2	1	2	0	0	0	0	0
1262	0	117	2	78	30	161	72	77	51	32	107.377	66	5.51343	5.32788	6.24417	113	-1.426	0.947	1.20388	0.99	0	1	0	1	1	0	0	0	1	2	1	0	0	0	0	0	0
1263	0	117	1	67	25	173	87	56.3	51	35	122.192	85	5.7301	3.80666	6.49527	138	-1.259	0.655	6.84444	1.31	2	0	0	1	1	1	0	0	0	1	1	7	0	0	0	0	0
1264	0	117	1	47	26	127	82	61	51	30	83.6139	76	7.35244	6.52209	7.98616	183	-1.033	1.049	2.29412	1.27	2	0	1	1	1	0	1	0	0	1	1	3	0	0	0	0	0
1265	0	117	2	74	27	145	66	74.7	40	19	69.7443	68	5.76519	4.86753	6.80572	142	-1.472	0.752	2.45385	1.33	0	1	1	0	1	0	1	0	0	2	1	0	0	0	0	0	0
1266	0	117	1	81	25	116	65	44.2	60	46	158.57	60	5.23111	5.53733	6.09357	99	-1.521	1.054	0.73622	0.8	0	0	1	1	1	0	1	0	0	2	1	0	0	0	0	0	0
1268	0	96	1	75	22	121	75	68.7	53	30	98.6787	73	4.38203	3.55535	6.29895	87	-1.029	0.768	2.28571	1.18	2	1	1	0	1	0	1	0	0	2	0	0	0	0	0	0	1
1269	0	117	1	58	25	181	101	45	59	46	140.689	68	6.2804	5.52943	7.81278	151	-1.242	0.914	2.11905	1.12	2	1	1	1	1	0	0	1	0	2	1	6	0	0	0	0	0
1270	0	117	1	77	27	142	79	66.8	53	35	105.757	60	6.65028	5.75257	7.56216	142	-1.272	1.052	2.45397	1.28	0	1	1	1	1	0	0	1	0	2	1	0	0	0	0	0	0
1271	0	117	1	78	30	144	86	68.3	57	36	128.168	67	5.64545	5.45532	7.21303	158	-1.369	0.618	1.2094	0.92	0	1	0	1	1	1	0	0	0	1	1	0	0	0	0	0	0
1272	0	117	1	62	28	125	80	65.3	52	33	93.779	67	6.92461	7.04491	7.40367	127	-1.119	1.153	0.886661	0.91	2	1	0	0	1	0	0	0	0	1	0	10	0	0	0	0	0
1273	0	117	2	63	28	156	96	61.9	52	33	90.6416	79	5.21494	4.65396	6.31536	116	-1.429	0.811	1.75238	1.18	2	0	1	1	1	0	0	0	0	2	1	5	0	0	0	0	0
1274	0	117	2	73	27	161	87	80.8	57	43	115.893	59	4.23411	4.40672	5.99894	117	-1.444	0.827	0.841463	1.03	0	1	0	1	1	0	0	0	0	2	1	0	0	0	0	0	0
1276	0	117	2	62	25	157	81	62.4	56	36	145.626	64	6.06146	5.14166	7.1333	158	-1.338	0.683	2.50877	1.3	0	1	1	1	1	0	0	0	0	1	1	1	0	0	0	0	0
1277	0	117	1	63	26	110	79	76.3	47	29	94.35	73	6.39024	4.99043	6.97635	121	-1.008	1.022	4.05442	1.38	1	1	1	1	1	0	0	0	0	2	1	0	0	0	0	0	0
1278	0	117	2	73	30	146	86	69.5	41	22	89.3936	64	4.82028	4.26268	6.25958	154	-1.474	0.573	1.74648	1.21	0	1	1	1	1	1	1	0	0	2	1	0	0	0	0	0	0
1279	0	117	1	69	25	178	82	70.5	54	35	79.9942	55	6.94794	6.10702	7.80384	211	-1.057	1.044	2.31849	1.34	2	1	0	1	1	0	1	0	0	1	1	4	0	0	0	0	0
1280	0	117	1	63	27	187	106		53	37	149.762	58	6.31355	5.76519	7.37275	206	-1.369	0.856	1.73041	1.21	2	1	1	1	1	0	0	0	0	1	1	5	0	0	0	0	0
1281	0	117	2	68	28	168	75	64.5	59	46	137.9	65	5.97635	5.51343	6.87316	142	-1.458	0.782	1.58871	1.26	0	1	1	1	1	0	0	1	0	1	1	0	1	0	0	0	0
1282	0	116	1	63	23	132	78	62.6	52	32	92.7224	63	5.94542	4.8828	6.60394	92	-1.253	0.895	2.89394	1.35	2	1	1	1	1	0	0	0	0	1	1	10	0	0	0	0	0
1284	0	116	1	75	28	148	84	66.7	38	25	58.4845	60	5.70044	5.38907	6.56526	102	-1.458	1.087	1.3653	1.17	2	1	0	1	1	0	0	0	0	1	1	0	0	0	0	0	0
1285	0	116	2	71	26	147	70	73.8	46	23	79.7842	66	5.37064	4.34381	6.42972	134	-1.334	0.874	2.79221	1.31	0	1	1	1	1	0	1	0	0	2	1	0	0	0	0	0	0
1286	0	116	1	53	24	126	86	66.9	43	28	66.2591	70	7.14913	6.29527	7.6912	166	-1.115	0.938	2.34871	1.16	2	1	1	1	1	0	0	0	0	1	1	3	0	0	0	0	0
1287	0	116	1	58	29	123	73	71.4	52	35	107.891	68	6.92363	6.24028	7.92335	170	-1.093	0.925	1.98051	1.21	2	1	0	1	1	0	0	0	0	1	1	6	0	0	0	0	0
1288	0	115	1	68	26	136	76	61.1	54	35	116.065	53	6.45362	6.03069	7.72356	150	-1.241	0.8	1.52644	1.14	2	1	0	1	1	0	0	0	0	1	1	0	0	0	0	0	0
1289	0	115	1	63	29	111	65	62.8	52	34	114.445	61	6.84268	5.39816	7.53155	123	-1.313	0.803	4.23982	1.42	2	1	1	1	1	1	0	0	0	1	1	0	0	0	0	0	0
1290	0	115	1	67	22	146	83	68.8	48	29	100.31	53	7.05099	5.99894	7.88533	146	-1.112	1.022	2.86352	1.34	0	0	0	0	0	0	0	0	0	1	0	2	0	0	0	0	0
1291	0	115	1	46	29	118	81		48	35	114.239	85	6.78784	4.33073	6.4552	125	-1.071	0.903	11.6711	1.61	2	0	0	1	1	0	0	0	0	1	0	0	0	1	0	0	0
1292	0	86	1	77	25	166	80		54	37	102.98	62	5.88053	4.38203	6.60665	104	-1.293	0.832	4.475	1.43	2	1	1	1	1	0	0	0	0	2	1	0	0	0	0	0	1
1293	0	113	1	68	32	128	76	72.4	53	29	99.8752	54	6.7093	6.71538	7.6034	182	-1.261	1.075	0.993939	1.09	2	1	1	1	1	0	1	1	0	1	0	3	0	1	0	0	0
1294	0	113	2	72	27	123	68	67.6	46	26	91.6994	66	4.64439	4.33073	6.07304	143	-1.634	0.48	1.36842	1.14	0	1	0	1	1	0	1	1	0	1	1	0	0	0	0	0	0
1295	0	113	1	66	26	127	82	73.5	46	29	72.298	59	6.16961	4.96981	6.94119	169	-1.237	0.917	3.31944	1.4	0	1	1	1	1	0	0	1	0	2	1	0	0	0	0	0	0
1296	0	113	2	74	26	142	71	66.5	57	45	100.497	57	6.45205	5.98394	7.35244	150	-1.378	0.896	1.59698	1.21	0	1	0	1	1	0	1	1	0	2	0	1	0	0	0	0	0
1297	0	113	1	68	22	193	95	62.3	51	30	75.6289	52	6.24804	5.4161	7.48997	202	-1.425	0.755	2.29778	1.36	2	1	1	1	1	0	0	0	0	1	0	0	0	0	0	0	0
1298	0	113	1	57	25	145	88	58.4	50	33	84.1785	62	6.88449	5.46383	7.30115	167	-1.196	0.94	4.13983	1.37	1	1	1	1	1	1	1	1	0	2	1	0	0	0	0	0	0
1299	0	113	2	69	29	163	85	67.2	43	27	85.5074	64	5.69036	5.04343	6.75577	166	-1.323	0.73	1.90968	1.31	0	1	0	1	1	1	0	1	0	1	1	0	0	0	0	0	0
1300	0	113	1	59	27	153	84	72.8	62	37	119.695	58	6.9344	5.75574	7.84267	159	-1.368	0.964	3.25	1.33	2	1	0	1	1	0	0	0	0	1	1	1	0	0	0	0	0
1301	0	52	1	72	24	138	69	64.2	54	37	107.189	71	6.21261	4.93447	7.5606	140	-1.154	0.691	3.58993	1.45	0	1	0	1	1	0	0	0	0	1	1	0	0	0	0	0	1
1302	0	113	2	69	33	152	77	72	54	34	113.515	59	5.09375	5.20401	6.44889	115	-1.461	0.772	0.895604	0.98	0	1	1	1	1	0	0	1	0	1	0	1	0	0	0	0	0
1303	0	113	2	72	26	146	83	72.6	44	30	82.4814	67	4.59512	4.04305	6.53379	155	-1.491	0.476	1.73684	1.21	0	0	0	1	1	1	0	0	0	2	0	0	0	0	0	0	0
1304	0	113	2	61	24	97	65	62.5	45	29	74.1534	89	5.01064	3.7612	5.89715	98	-1.349	0.826	3.48837	1.21	0	0	0	1	1	0	0	0	0	1	1	3	0	0	0	0	0
1305	0	113	2	69	26	156	76	71.4	42	22	66.3522	66	4.44265	4.41884	6.22258	144	-1.634	0.641	1.0241	1.12	0	1	1	1	1	1	0	1	0	1	1	0	0	0	0	0	1
1306	0	113	2	82	30	122	73	51.2	54	40	111.872	50	7.50824	7.7757	7.65397	145	-1.119	1.224	0.765323	0.82	0	1	1	1	1	1	1	0	0	2	1	0	0	0	0	0	0
1307	0	113	2	75	46	152	62	68.9	49	31	80.4987	60	5.39363	5.80212	6.3699	112	-1.535	1.154	0.664653	0.9	0	1	1	1	1	1	1	1	0	2	0	0	0	0	0	0	0
1308	0	113	1	61	26	164	78	67.3	53	32	104.933	57	6.6695	6.58203	7.56424	178	-1.296	0.869	1.09141	1.07	0	1	0	1	1	0	1	0	0	1	1	0	0	0	0	0	0
1309	0	113	2	72	23	147	96	61.8	51	28	76.4322	60	8.58951	7.09838	8.14989	182	-1.32	0.898	4.44215	1.31	0	1	0	1	1	0	1	1	0	1	0	0	0	0	0	0	0
1310	0	113	1	55	23	117	81	79.2	45	27	87.5873	62	7.35436	6.31173	7.38088	145	-1.281	1.051	2.83666	1.32	1	1	0	1	1	0	0	0	0	1	1	24	0	0	0	0	0
1311	0	113	1	65	26	148	86	60.1	57	43	98.7002	70	6.00389	5.03695	7.15851	108	-1.223	0.872	2.62987	1.26	1	1	1	1	1	0	0	0	0	1	1	0	0	0	0	0	0
1312	0	113	2	57	27	156	94	66.5	43	32	62.4113	77	6.07993	5.09987	6.54391	115	-1.507	0.951	2.66463	1.22	2	0	1	1	1	0	0	0	0	1	0	0	0	0	0	0	0
1313	0	113	1	79	29	149	76	62.3	48	32	117.173	66	5.64191	6.08222	7.20712	139	-1.289	1.045	0.643836	0.9	2	0	1	1	1	1	1	1	0	2	0	0	1	0	0	0	0
1314	0	52	1	80	29	102	57	67.5	38	22	113.002	57	7.20934	7.70931	6.73578	164	-1.52	1.58	0.60655	0.72	2	1	1	1	1	0	0	0	0	2	1	0	0	0	0	0	1
1315	0	113	1	63	24	114	72	72.5	50	31	91.196	57	6.57228	5.80513	7.54697	155	-1.288	0.766	2.15361	1.27	2	0	0	1	1	0	0	0	0	1	1	0	0	0	0	0	0
1316	0	104	1	73	29	204	96	54.7	70	46	170.598	50	5.8999	5.50939	6.81014	109	-1.408	0.881	1.47773	1.2	0	1	1	1	1	1	1	0	0	2	1	0	0	0	1	0	0
1317	0	113	1	58	26	144	88	70.4	55	34	84.6689	60	7.04665	6.78106	8.33591	205	-1.182	0.918	1.3042	1.11	0	0	0	1	1	0	0	0	0	1	1	0	0	0	0	0	0
1318	0	113	2	70	35	153	79	77.7	54	35	121.85	63	6.13988	5.04343	7.27031	177	-1.537	0.662	2.99355	1.37	0	1	0	1	1	0	1	0	0	1	0	0	0	0	0	0	0
1319	0	113	2	69	24	178	98	68.1	54	30	118.306	59	6.66823	6.12905	7.73762	186	-1.298	0.819	1.7146	1.21	0	1	1	1	1	1	1	0	0	1	1	0	0	0	0	0	0
1320	0	113	1	65	23	121	81	73.7	54	34	112.373	60	6.91473	5.3845	7.72312	204	-1.492	0.537	4.61927	1.26	0	1	1	1	1	0	0	0	0	1	1	3	0	0	0	0	0
1321	0	43	1	66	30	146	75	50	49	32	107.441	69	5.3845	3.80666	6.36303	75	-1.243	0.717	4.84444	1.45	1	1	1	1	1	1	1	1	0	1	0	3	0	0	0	0	1
1322	0	113	1	71	24	168	80	55.2	51	30	124.062	65	6.39359	4.18965	7.71289	169	-1.271	0.504	9.06061	1.59	2	1	0	1	1	0	0	0	0	1	1	3	0	0	0	0	0
1324	0	113	2	61	28	143	83	65	48	32	120.25	69	6.45205	4.90527	7.41276	169	-1.02	0.729	4.6963	1.47	0	1	0	1	1	1	1	0	0	1	1	0	1	0	0	0	0
1325	0	113	1	58	27	146	88	66	58	43	124.895	64	6.61874	5.89715	8.01069	202	-1.302	0.753	2.05769	1.32	2	1	0	1	1	1	0	0	0	1	1	0	0	0	0	0	0
1326	0	112	1	62	28	147	77	67.7	43	26	79.6468	67	7.1107	6.49828	7.56786	171	-1.215	1.247	1.84488	1.01	2	1	1	1	1	0	0	1	0	1	1	5	0	0	0	0	0
1327	0	112	1	71	22	177	90	74.3	52	29	120.432	53	6.45205	5.8522	7.30452	150	-1.506	1.02	1.82184	1.24	0	1	1	0	1	0	1	0	0	1	0	0	0	0	0	0	0
1328	0	112	2	74	22	128	82	54.4	44	32	108.024	62	6.85013	7.33889	6.46925	171	-1.576	0.638	0.613385	0.77	0	1	0	1	1	0	1	1	0	2	0	0	1	0	0	0	0
1330	0	112	1	71	24	144	77	51.2	53	36	124.778	54	5.78383	4.30407	7.10332	119	-1.104	0.765	4.39189	1.45	0	1	0	1	1	0	0	0	0	1	1	0	1	0	0	0	0
1331	0	112	1	72	24	161	94	67.6	53	35	114.893	59	4.82028	5.18178	6.51323	177	-1.463	0.813	0.696629	0.9	0	1	0	1	1	0	0	0	1	1	1	0	0	0	0	0	0
1332	0	112	1	58	31	144	82	66.2	64	44	129.385	63	7.73762	6.42811	8.2923	211	-1.083	0.942	3.70436	1.37	2	1	1	1	1	1	0	1	0	1	1	5	0	0	0	0	0
1333	0	112	1	66	26	139	81	66.8	50	28	105.898	59	6.36303	4.98361	7.52402	142	-1.415	0.639	3.9726	1.43	2	1	1	1	1	0	0	1	0	1	1	1	0	0	0	0	0
1334	0	112	1	64	26	146	91	67.3	55	34	110.123	63	6.47389	6.15273	7.22911	163	-1.367	1.084	1.37872	1.08	0	1	1	1	1	0	0	0	0	1	1		0	0	0	0	0
1335	0	112	1	76	28	132	73	75.9	43	21	78.0384	72	5.57973	5.00395	6.65801	166	-1.404	0.789	1.77852	1.02	0	1	1	1	1	0	0	0	0	1	1	0	0	0	0	0	0
1336	0	111	2	60	31	151	83	65.5	51	32	89.7049	69	5.89715	4.60517	6.55962	85	-1.356	0.778	3.64	1.37	2	1	1	1	1	0	0	0	0	2	1	0	0	0	0	0	0
1337	0	111	2	83	29	179	84	75.3	44	24	84.76	57	4.52179	4.64439	5.82305	173	-1.858	0.494	0.884615	1.14	0	0	1	1	1	0	1	1	0	2	1	0	0	1	0	0	0
1338	0	99	1	60	23	159	101	61.4	52	35	106.711	65	5.87774	4.70953	7.19519	97	-1.126	0.753	3.21622	1.37	1	1	0	0	1	0	0	0	0	1	1	0	0	0	0	0	1
1339	0	111	2	68	24	167	90	72.7	52	32	110.027	63	5.09375	4.29046	6.56667	123	-1.201	0.709	2.23288	1.31	0	1	0	1	1	0	1	0	0	1	1	0	0	0	0	0	0
1340	0	111	1	69	26	159	82	68.7	52	28	93.0635	56	6.20254	5.28827	7.74197	257	-1.428	0.655	2.49495	1.33	0	1	1	1	1	1	1	0	0	1	0	0	0	0	0	0	0
1341	0	111	1	62	26	166	76	51.2	57	42	137.762	66	6.07535	4.02535	7.36581	121	-0.94	0.641	7.76786	1.54	2	1	1	1	1	0	0	0	0	1	1	0	0	0	0	0	0
1342	0	111	2	72	26	144	75	79.5	47	26	50.4043	52	6.35263	6.13123	7.42833	214	-1.481	0.962	1.24783	1.16	0	1	1	0	1	0	0	0	0	2	0	0	0	0	0	0	0
1344	0	111	2	58	25	145	88	58	51	34	104.643	70	5.64191	5.52545	7.08674	121	-1.385	0.95	1.12351	1.09	2	1	1	1	1	0	1	0	0	1	1	0	0	0	0	0	0
1345	0	111	1	63	28	135	88	66.5	58	37	108.848	76	6.18415	4.57471	6.74759	135	-1.255	0.823	5	1.26	1	1	0	1	1	0	1	0	0	1	0	0	0	0	0	0	0
1346	0	111	1	64	28	110	73	57.6	53	32	92.8924	58	5.6204	5.50939	7.01751	143	-1.291	0.968	1.11741	1.09	0	1	0	1	1	0	1	0	0	1	1	14	0	0	0	0	0
1347	0	111	2	74	22	134	65	60.3	44	26	89.1268	65	5.01728	4.96284	6.58064	124	-1.089	0.996	1.05594	1.09	0	1	0	1	1	1	0	0	0	1	1	0	0	0	0	0	0
1348	0	111	2	63	26	171	98	65	44	29	75.4248	71	6.10479	4.98361	6.93731	165	-1.446	0.796	3.06849	1.34	0	1	1	1	1	0	0	0	0	1	1	0	0	0	0	0	0
1349	0	111	2	64	26	142	74	59.6	50	30	100.75	71	6.51026	5.66988	7.13887	199	-1.364	0.935	2.31724	1.14	0	1	0	1	1	0	0	0	0	1	1	0	0	0	0	0	0
1350	0	109	1	70	24	129	81	29.6	65	55	151.713	65	4.62497	3.71357	6.30992	104	-1.562	0.422	2.4878	1.23	2	1	1	1	1	0	0	1	0	1	1	0	0	0	0	1	0
1351	0	111	2	72	21	230	118	67.1	41	29	86.9253	55	5.51343	5.90263	6.34914	134	-1.505	0.922	0.677596	0.94	0	1	1	1	1	0	0	0	0	1	1	0	1	0	0	0	0
1352	0	111	2	71	28	136	66	73.7	43	22	94.5098	57	6.84162	6.52062	7.03703	175	-1.389	0.895	1.3785	1.16	0	1	0	1	1	0	0	0	0	1	1	0	0	0	0	0	0
1353	0	111	1	72	31	151	76	63.6	52	36	109.164	62	5.44674	5.81413	7.16472	168	-1.23	0.886	0.692537	1.09	0	1	0	1	1	0	1	0	0	2	0	0	0	0	0	0	0
1354	0	111	2	70	27	132	83	68.4	41	26	70.7159	58	5.70044	5.73657	6.89264	113	-1.291	1.022	0.964516	1.06	0	1	0	1	1	0	0	1	0	1	1	0	0	0	0	0	0
1355	0	111	1	73	29	132	78	70.7	54	27	115.281	58	5.93225	5.40717	7.35819	176	-1.495	0.692	1.69058	1.25	2	1	1	0	1	0	0	1	0	1	1	1	0	1	0	0	0
1356	0	111	1	58	28	181	89	66.8	57	37	139.338	70	4.90527	3.78419	6.81235	117	-1.299	0.504	3.06818	1.31	1	1	0	1	1	0	0	0	0	2	1	20	0	0	0	0	0
1357	0	88	2	69	24	154	77	79.9	45	22	118.189	60	5.07517	5.23111	6.17379	112	-1.602	1.129	0.855615	0.92	0	1	1	1	1	0	1	0	0	2	1	0	0	0	0	0	1
1359	0	111	2	74	26	117	75	68.4	43	30	106.791	65	5.7301	5.22036	7.22911	192	-1.492	0.632	1.66486	1.23	0	0	1	1	1	0	1	0	0	1	1	0	0	0	0	0	0
1361	0	110	1	67	29	154	88	56.4	48	29	125.249	55	5.45959	5.24175	6.87109	127	-1.256	0.886	1.24339	1.13	0	1	0	1	1	1	0	0	0	1	0	0	0	0	0	0	0
1362	0	110	1	70	23	142	80	48	56	43	135.36	56	5.48894	5.29832	6.87109	131	-1.129	1.072	1.21	1.13	2	1	1	1	1	0	0	0	0	1	1	8	0	0	0	0	0
1363	0	110	1	63	25	215	82	58.1	50	29	118.035	53	5.14166	4.67283	7.1107	169	-1.408	0.504	1.59813	1.24	0	1	1	0	1	1	0	0	0	1	0	0	0	0	0	0	0
1364	0	110	1	81	24	157	68	69.3	54	32	102.55	54	7.49832	7.22037	7.49276	184	-1.344	0.968	1.32041	0.95	2	1	0	1	1	0	0	0	0	1	1	0	0	0	0	0	0
1365	0	110	2	62	25	164	77	66.4	48	25	123.784	66	5.11199	3.91202	6.20658	119	-1.651	0.534	3.32	1.43	0	1	0	1	1	0	1	0	0	1	1	3	0	0	0	0	0
1366	0	110	1	63	30	151	92	53.1	61	42	116.954	70	5.50939	5.04986	6.89163	143	-1.28	0.897	1.58333	1.18	2	1	0	1	1	0	0	0	0	1	0	10	0	0	0	0	0
1367	0	110	1	60	27	187	81	63.2	51	34	110.894	69	6.01127	5.29832	7.23346	182	-1.226	0.836	2.04	1.21	2	1	1	0	1	0	0	0	0	2	0	20	0	0	0	0	0
1368	0	110	1	51	25	105	63	53	61	34	110.545	70	7.00033	6.28413	7.47477	200	-1.209	1.025	2.04664	1.23	0	1	1	1	1	0	0	0	0	1	1	0	0	0	0	0	0
1369	0	41	1	68	24	95	59	72.1	55	40	116.152	59	6.78897	5.86079	8.03301	160	-0.951	0.941	2.52991	1.19	1	1	1	1	1	0	1	1	0	2	1	8	0	0	0	0	1
1370	0	110	1	62	26	127	86	56.8	48	25	95.3105	58	6.07074	5.3845	7.32119	118	-1.077	1.043	1.98624	1.31	1	0	1	0	0	1	0	0	0	1	0	4	0	0	0	0	0
1371	0	110	2	75	35	137	68	48.5	60	39	130.567	56	6.12687	7.01571	7.56268	129	-1.179	1.222	0.411131	0.88	2	1	0	1	1	0	1	1	0	2	0	0	0	1	0	0	0
1372	0	110	1	71	26	175	93	44.7	50	38	180.76	84	6.08904	6.05912	7.20117	150	-1.507	0.817	1.03037	0.89	2	0	1	1	1	0	1	0	0	2	0	0	0	0	0	0	0
1373	0	66	1	68	26	136	75	60.6	52	32	135.923	63	6.28227	5.69373	7.14045	125	-1.175	1.187	1.80135	1.08	2	1	0	1	1	0	1	0	0	2	0	0	0	0	0	0	1
1374	0	110	1	69	21	120	64	50.1	59		106.626	60	6.82979	6.45205	7.17472	136	-1.126	1.104	1.45899	1.04	0	1	1	1	1	0	0	0	0	1	1	2	0	0	0	0	0
1375	0	110	1	70	28	175	100	63.6	41	27	81.8265	67	4.94164	3.63759	5.96101	96	-1.295	0.742	3.68421	1.4	0	1	1	1	1	0	1	1	0	1	1	2	0	0	0	0	0
1376	0	110	1	79	23	133	76	64	43	25	77.3684	58	6.29157	5.18178	6.97821	163	-1.442	0.777	3.03371	1.32	0	1	1	1	1	0	1	0	0	1	1	0	0	0	0	0	0
1377	0	110	1	61	24	143	87	66.2	47	31	88.6602	73	7.23562	6.35784	8.01434	186	-1.015	1.169	2.40555	1.2	0	0	1	0	1	0	1	1	0	1	0	0	0	0	0	0	0
1378	0	110	1	59	34	156	93	65.7	52	32	113.919	80	7.02731	5.5835	7.55381	208	-1.146	0.789	4.23684	1.23	0	0	1	1	1	0	0	0	0	1	1	3	0	0	0	0	0
1379	0	110	1	63	27	107	73	74.6	54	36	82.368	69	5.62402	4.62497	6.78219	122	-1.134	0.814	2.71569	1.25	2	1	0	1	1	0	0	0	0	2	0	24	0	0	0	0	0
1380	0	109	1	69	27	155	88	73.3	53	30	92.3037	60	6.76734	5.23644	7.79028	181	-1.375	0.702	4.62234	1.4	2	1	1	1	1	0	0	0	0	1	1	7	0	0	0	0	0
1381	0	107	1	64	26	162	77	56.5	56	39	108.785	52	5.54126	5.98896	6.59167	121	-1.461	1.037	0.639098	0.94	0	1	1	1	1	1	0	0	0	1	1	2	0	0	0	0	0
1382	0	107	1	54	21	158	96	64.3	52	33	76.374	66	6.14633	4.96981	7.22766	122	-1.174	0.867	3.24306	1.4	0	1	0	0	1	0	0	0	0	1	1	0	0	0	0	0	0
1383	0	106	2	80	26	117	67	60	44	26	92.839	60	7.06561	6.77079	6.29342	106	-1.204	0.973	1.34289	0.95	2	1	1	1	1	1	1	1	0	2	1	0	0	0	0	0	0
1384	0	106	2	69	19	149	96	66.3	50	29	110.745	51	6.30445	4.90527	7.31455	149	-1.205	0.78	4.05185	1.51	0	1	0	1	1	0	1	0	0	2	1		0	0	0	0	0
1385	0	106	1	65	28	128	71	67.8	57	37	125.518	60	5.86363	4.82831	7.32581	154	-1.201	0.59	2.816	1.39	2	1	1	1	1	0	0	0	0	1	1	0	0	0	0	0	0
1387	0	106	1	63	29	151	84	70.5	54	36	90.8116	63	6.24611	6.33505	7.55747	169	-1.148	0.933	0.914894	0.96	2	1	0	1	1	0	0	0	0	1	1	0	0	0	0	0	0
1388	0	106	2	69	25	160	89	70.2	47	25	92.6398	70	5.71703	4.85203	6.51323	92	-1.243	1.016	2.375	1.26	0	0	1	1	1	1	1	0	0	2	1	0	0	0	0	0	0
1389	0	106	2	74	34	146	80	77.1	52	40	97.8175	56	6.25575	6.54247	7.33498	172	-1.545	0.961	0.75072	1.05	0	1	1	1	1	1	1	0	0	2	1	0	0	0	0	0	0
1390	0	37	1	72	22	146	81	64.3	50	29	105.16	71	5.42935	4.54329	6.66696	196	-1.421	0.656	2.42553	1.19	2	0	1	1	1	1	1	0	0	1	1		0	0	0	0	1
1391	0	106	2	75	19	143	52	71.4	40	22	52.8924	65	6.39359	6.14633	6.14633	96	-1.212	1.213	1.28051	1	0	1	0	1	1	0	1	0	0	1	1	0	0	0	0	0	0
1392	0	106	2	73	27	126	59	55.1	57	43	109.561	55	6.28227	6.54391	7.70931	157	-1.292	0.99	0.769784	0.98	0	1	1	1	1	0	1	0	0	1	1	1	0	0	0	0	0
1393	0	89	1	73	32	107	74	73.8	56	31	90.2359	47	7.11558	7.10579	7.69394	196	-1.254	1.043	1.00984	1.06	0	1	1	1	1	0	0	0	0	1	1	4	0	0	0	1	0
1394	0	106	1	73	32	144	82	68.5	51	34	89.6975	68	6.87523	6.98564	7.33954	151	-1.339	1.072	0.895467	0.95	2	0	1	1	1	0	1	1	0	1	1	10	0	0	0	0	0
1395	0	106	2	68	25	163	74	72	43	23	75.6481	64	6.09807	4.58497	7.32317	158	-1.199	0.55	4.54082	1.51	0	1	1	1	1	0	0	0	0	1	1	1	0	0	0	0	0
1396	0	106	1	63	26	154	85	63.7	52	32	94.7785	75	5.68358	4.85203	6.65415	154	-1.401	0.955	2.29688	1.1	2	1	0	0	1	0	0	0	0	1	1	0	0	0	0	0	0
1397	0	106	1	67	31	122	62	61.7	55	37	98.9831	61	5.60212	5.04343	6.89568	157	-1.395	0.807	1.74839	1.28	0	1	0	1	1	0	0	0	0	2	1	4	0	0	0	0	0
1398	0	106	1	67	26	155	79	56.1	53	36	103.574	66	6.4677	5.14166	7.32515	209	-1.465	0.67	3.76608	1.44	0	0	0	1	1	0	0	0	0	1	1	0	0	1	0	0	0
1399	0	105	2	54	22	163	86	71.8	45	27	80.4455	70	6.35089	6.77194	7.30317	283	-1.425	0.902	0.656357	0.81	0	1	0	1	1	0	1	0	0	1	0	0	0	0	0	0	0
1400	0	105	2	76	29	187	90	66.2	48	30	93.9299	58	5.59842	7.50824	5.8999	100	-1.439	1.535	0.148108	0.38	0	1	1	1	1	1	0	0	0	2	1	0	0	0	0	0	0
1401	0	13	1	50	29	148	78	79.7	42	22	124.639	58	6.30628	5.56452	7.52078	146	-1.347	1.023	2.09962	1.27	1	1	1	1	1	0	1	1	0	2	1		0	0	1	0	0
1402	0	98	1	56	24	114	75	46	59	47	110.113	85	4.54329	3.71357	5.7462	92	-1.462	0.812	2.29268	0.95	2	1	1	1	1	0	0	1	0	2	1	10	0	0	1	0	0
1403	0	84	1	73	28	173	100	64.1	49	28	100.66	59	5.04343	5.0626	6.89871	140	-1.357	0.827	0.981013	1.09	0	1	1	1	1	1	1	0	0	1	0	1	0	0	0	1	0
1404	0	105	2	79	26	133	58	70	50	31	117.429	67	8.02093	8.07931	6.54103	133	-1.263	1.532	0.943291	0.82	0	0	1	1	1	0	1	0	0	1	0	0	0	0	0	0	0
1405	0	105	1	65	28	143	88	67.1	39	24	76.1489	65	6.3613	5.36129	6.90675	99	-1.091	1.096	2.71831	1.29	2	1	1	1	1	0	0	0	0	1	1	0	0	0	0	0	0
1406	0	105	1	55	28	109	66	54.6	53	36	88.3965	73	5.5835	4.30407	6.54679	109	-1.367	0.758	3.59459	1.36	2	1	0	1	1	0	0	0	0	1	1	1	0	0	0	0	0
1407	0	105	2	63	22	107	65	75.3	41	22	52.0904	65	5.72359	5.09987	6.89366	132	-1.354	0.906	1.86585	1.22	0	1	0	1	1	0	0	0	0	1	1	0	0	0	0	0	0
1408	0	105	2	75	26	127	61	63	42	26	77.7203	61	5.43808	5.09375	6.88857	173	-1.271	0.92	1.41104	1.16	0	1	1	1	1	0	0	0	0	2	1	0	0	0	0	0	0
1409	0	88	2	66	28	180	92	70.5	41	25	100.537	68	5.82008	5.83481	6.75693	122	-1.456	0.938	0.98538	1.06	2	1	1	1	1	1	0	1	0	1	1	1	0	0	0	0	1
1411	0	105	1	62	25	131	71	69	52	28	87.9358	74	5.11799	3.97029	6.33683	103	-1.198	0.752	3.15094	1.29	0	1	1	1	1	0	0	0	0	1	1	4	0	0	0	0	0
1412	0	105	1	53	26	157	83	68	46	26	98.6453	59	6.49828	4.75359	7.51371	124	-1.304	0.649	5.72414	1.49	0	1	1	1	1	0	0	0	0	1	1	6	0	0	0	0	0
1413	0	105	1	53	24	126	67	67.6	50	32	126.548	68	6.65028	4.77912	7.72002	167	-1.024	0.66	6.4958	1.53	1	1	1	1	1	0	0	0	0	1	1	0	0	0	0	0	0
1414	0	105	2	67	40	172	64	72.5	45	30	103.405	70	4.66344	4.67283	6.2519	105	-1.401	0.821	0.990654	1.02	0	1	1	1	1	0	1	0	0	2	1	0	0	0	0	0	0
1415	0	40	2	67	26	152	73	64.7	54	33	129.68	54	5.12396	5.24702	6.71659	121	-1.547	0.699	0.884211	0.98	2	1	1	1	1	0	0	1	0	1	1	0	0	0	0	0	1
1417	0	105	1	61	28	143	91	70	47	28	75.6843	68	6.50578	5.2832	7.50274	160	-1.157	0.742	3.39594	1.45	2	1	1	1	1	0	0	0	0	1	1	0	0	0	0	0	0
1418	0	105	2	72	21	132	64	40.1	46	33	90.8608	70	5.65948	4.65396	6.96885	144	-1.341	0.695	2.73333	1.31	0	0	0	1	1	0	0	0	0	2	0	0	0	0	0	0	0
1419	0	105	2	64	28	115	71	68.9	54	32	118.951	64	5.60947	5.21494	6.8773	138	-1.358	0.859	1.4837	1.24	0	1	1	1	1	1	1	1	0	2	0	0	0	0	0	0	0
1420	0	104	2	62	35	145	75	65.4	50	35	76.9058	79	6.19644	4.17439	6.80128	78	-1.154	0.768	7.55385	1.44	1	1	1	1	1	0	0	1	0	2	1	1	0	0	0	0	0
1421	0	104	1	58	25	142	80	71.2	58	36	118.578	66	6.41346	4.43082	7.43603	162	-0.99	0.697	7.2619	1.58	0	1	0	1	1	0	0	0	0	1	1	0	0	0	0	0	0
1422	0	104	1	56	27	169	105	47.6	71	54	165.981	53	8.29029	7.3192	9.01566	247	-1.22	1.036	2.64082	1.29	0	1	1	1	1	0	0	0	0	1	1	4	0	0	0	0	0
1423	0	65	1	76	29	182	97	52.3	56	38	150.437	63	5.25227	3.93183	6.48464	113	-1.081	0.714	3.7451	1.47	0	1	0	1	1	0	1	1	0	2	0	0	0	0	0	0	1
1424	0	104	1	60	26	148	88	59.9	51	30	106.451	69	5.59099	4.31749	6.56244	97	-1.124	0.835	3.57333	1.43	0	1	0	1	1	0	1	0	0	1	1	21	0	0	0	0	0
1425	0	104	1	63	22	153	79	61.6	49	29	100.12	62	5.84354	5.04986	7.06647	170	-1.278	0.667	2.21154	1.21	2	0	1	1	1	1	0	0	0	1	1	3	0	0	0	0	0
1427	0	104	1	72	24	136	72	58.6	53	36	111.007	60	5.65948	4.43082	7.42357	148	-1.374	0.551	3.41667	1.46	0	1	1	1	1	1	0	0	0	1	1	0	0	0	0	0	0
1428	0	104	2	68	27	116	74	74.2	46	36	105.937	71	5.26786	4.58497	6.28786	116	-1.507	0.822	1.97959	1.1	0	1	0	1	1	0	1	0	0	2	0	0	0	0	0	0	0
1429	0	104	1	75	25	162	79	66	60	36	132.106	56	6.58755	6.11589	7.79811	260	-1.368	0.697	1.60265	1.27	0	1	1	1	1	0	0	1	0	1	1	0	0	0	0	0	0
1430	0	104	1	62	24	135	69	65.1	51	28	100.788	64	6.29711	5.78383	7.8018	185	-1.226	0.865	1.67077	1.25	1	1	1	1	1	0	0	0	0	1	0	0	0	0	0	0	0
1431	0	64	1	68	24	143	92	50	54	23	138.938	64	5.75574	5.04986	6.91175	124	-1.272	0.898	2.02564	1.19	0	1	0	1	1	0	0	0	0	1	1	0	0	0	0	0	1
1432	0	104	1	75	26	133	84	66.8	51	31	111.459	54	5.97889	5.53733	6.92756	153	-1.278	1.048	1.55512	1.23	2	1	1	1	1	0	1	0	0	1	1	0	0	0	0	0	0
1433	0	104	1	69	22	165	90	67.7	54	40	140.444	55	5.9108	5.21494	7.37212	173	-1.339	0.725	2.00543	1.35	0	1	0	1	1	0	1	0	0	2	1	0	1	0	0	0	0
1434	0	104	1	74	27	129	59	57.7	57	32	119.735	51	7.99092	7.76684	8.16565	252	-1.257	1.253	1.25116	1.05	2	0	1	1	1	0	0	0	0	2	1	3	0	0	0	0	0
1435	0	104	2	74	36	145	82	56.6	49	28	122.551	63	5.65948	5.07517	7.15305	126	-1.285	0.894	1.79375	1.24	0	1	0	1	1	1	1	0	0	2	0	0	0	0	0	0	0
1436	0	92	1	77	24	129	70	68.4	45	28	84.6943	75	4.82028	3.80666	6.15273	101	-1.341	0.595	2.75556	1.39	0	1	1	1	1	0	0	0	0	1	1	0	0	0	0	0	0
1437	0	104	1	65	27	192	92	67.6	50	33	131.801	57	5.42495	4.85981	6.82763	84	-1.111	0.886	1.75969	1.31	0	0	1	1	1	1	0	0	0	1	1		0	0	0	0	0
1438	0	104	2	51	28	131	81	49.2	48	30	86.1129	71	6.27476	5.14749	7.04578	178	-1.317	0.673	3.08721	1.26	2	1	1	1	1	0	0	0	0	2	1	0	0	0	0	0	0
1439	0	104	2	66	28	212	119	65.6	40	26	101.842	61	5.20949	5.82895	7.11883	139	-1.274	1.047	0.538235	0.87	2	1	1	1	1	0	1	0	0	2	1	0	0	0	0	0	0
1440	0	104	2	77	21	157	90	60.3	54	33	75.388	49	5.80513	5.63121	6.79347	163	-1.634	0.745	1.18996	1.21	0	1	0	1	1	0	1	0	0	2	1	0	0	0	0	0	0
1441	0	103	1	72	26	117	68	67.9	48	33	134.536	52	6.67456	6.41836	7.81359	231	-1.323	0.947	1.29201	1.13	0	1	0	1	1	0	1	0	0	2	0	0	0	0	0	0	0
1442	0	103	1	72	27	127	75	69.7	48	27	101.975	59	4.61512	3.98898	6.30628	134	-1.269	0.718	1.87037	1.34	2	1	0	1	1	0	0	0	0	1	1	0	0	0	0	0	0
1443	0	103	1	64	29	139	69	71.3	47	24	140.267	61	6.72383	5.68358	7.64779	162	-1.289	1.08	2.82993	1.24	0	1	0	1	1	0	0	0	0	1	1	7	0	0	0	0	0
1444	0	103	1	61	23	166	94	64.7	52	33	138.905	68	5.91889	5.12396	7.01661	118	-1.33	0.97	2.21429	1.13	1	1	1	0	1	0	0	0	0	2	1	0	0	0	0	0	0
1445	0	5	1	67	30	134	68	60.7	48	28	98.3493	61	5.03044	4.38203	6.68336	180	-1.469	0.696	1.9125	1.24	1	1	1	1	1	1	1	0	0	2	1		0	0	1	0	0
1446	0	51	1	65	27	187	104	68.5	37	20	105.786	66	4.70048	4.07754	6.43294	146	-1.421	0.569	1.86441	1.23	2	1	1	1	1	0	1	0	0	2	1	22	0	0	0	0	1
1447	0	103	1	59	30	172	93	58.3	53	32	108.758	71	6.03309	5.70711	7.11721	131	-1.37	0.901	1.38538	1.21	2	1	1	1	1	0	0	1	0	2	1	0	0	0	0	0	0
1448	0	103	1	72	21	138	67	61.4	46	33	94.5054	62	6.80239	6.09582	8.01301	126	-0.991	0.813	2.02703	1.2	0	1	0	1	1	0	0	1	0	2	1	0	0	0	0	0	0
1449	0	103	1	68	25	158	82	65.7	49	27	153.174	72	6.09357	4.59512	6.61473	125	-1.574	0.681	4.47475	1.47	0	1	0	1	1	0	0	1	0	2	1	6	0	0	0	0	0
1451	0	103	1	84	26	166	88	66.8	45	29	113.905	58	5.18178	5.24702	6.78559	124	-1.606	0.861	0.936842	1	2	1	1	1	1	0	0	0	0	2	1	0	0	0	0	0	0
1452	0	103	2	70	27	165	76	67.4	52	32	108.335	57	6.37502	5.57595	7.08924	131	-1.249	0.984	2.22348	1.29	0	1	0	1	1	0	1	0	0	2	1	0	0	0	0	0	0
1454	0	102	2	77	24	146	69	67.1	47	24	117.869	62	4.67283	4.62497	6.49979	118	-1.216	0.599	1.04902	1.11	0	0	0	1	1	0	1	0	0	2	1	0	0	0	0	0	0
1455	0	102	1	47	25	157	109	69.3	56	32	102.386	86	7.25982	5.69036	7.42476	166	-1.276	0.774	4.80405	1.44	0	0	1	1	1	1	0	0	0	2	0	0	0	0	0	0	0
1456	0	102	1	52	27	152	89	64.1	49	26	110.854	66	7.07665	5.79909	7.53316	172	-1.25	0.92	3.58788	1.39	2	0	0	1	1	0	0	0	0	1	1	0	0	0	0	0	0
1457	0	102	1	68	23	136	67	51	55	37	118.508	59	6.58755	5.19296	7.96589	222	-1.406	0.464	4.03333	1.51	2	1	0	1	1	0	0	0	0	2	1	0	0	1	0	0	0
1458	0	102	1	73	22	121	69	62.2	47	29	94.8056	62	5.87212	5.05625	7.04141	159	-1.348	0.631	2.26115	1.27	0	1	0	1	1	0	1	0	0	2	0	0	0	0	0	0	0
1460	0	102	1	61	24	157	99	63.9	50	29	135.129	64	5.88332	6.33683	6.80128	162	-1.487	0.835	0.635398	0.95	2	1	1	1	1	0	0	1	0	1	1	5	0	0	0	0	0
1461	0	102	2	61	33	142	69	67	55	33	81.5592	60	6.36475	6.73578	7.67786	201	-1.315	0.953	0.690024	0.94	0	1	1	1	1	0	1	0	0	2	0	4	0	0	0	0	0
1462	0	102	1	78	28	166	93	61.4	49	27	116.94	51	5.26269	5.43808	6.50129	104	-1.449	0.83	0.83913	1.08	0	1	1	0	1	1	0	1	0	2	1	0	0	0	0	0	0
1463	0	102	1	69	25	120	79	63.2	41	24	95.1988	64	5.98141	5.81114	6.88551	119	-1.312	1.128	1.18563	1.05	0	1	0	1	1	0	1	0	0	1	1	3	0	0	0	0	0
1465	0	102	1	71	28	136	72	46.3	59	44	128.114	57	6.38519	6.76041	7.82604	159	-1.22	1.016	0.687138	0.85	2	1	1	0	1	0	0	1	0	1	1	0	0	0	0	0	0
1466	0	102	1	71	31	129	80	72.3	50	31	136.822	72	5.8693	3.97029	6.55108	79	-1.114	0.813	6.67925	1.44	2	1	0	1	1	1	0	0	0	2	0	0	0	0	0	0	0
1467	0	102	1	72	28	166	99	55.5	58	40	200.539	54	6.68835	6.06843	7.82084	186	-1.469	0.885	1.8588	1.28	2	1	1	1	1	0	1	0	0	2	0	12	0	0	0	0	0
1468	0	102	2	71	23	156	71	75.9	49	28	86.4741	64	6.608	5.36129	7.45588	120	-1.237	0.932	3.47887	1.38	0	1	1	1	1	1	1	1	0	2	0	0	0	0	0	0	0
1469	0	102	2	80	25	127	87	66.1	49	29	156.382	59	4.62497	5.15329	5.95324	113	-1.484	1.039	0.589595	0.86	0	1	1	1	1	1	1	0	0	2	1	0	0	0	0	0	0
1470	0	102	2	62	21	112	68	64.9	44	27	60.1001	59	7.03527	7.52941	6.96602	165	-1.441	1.271	0.610097	0.74	0	1	0	1	1	0	1	0	0	2	1	0	0	0	0	0	0
1471	0	102	2	61	26	105	56	67.3	43	26	64.7482	61	6.13123	4.94164	6.91075	116	-1.481	0.849	3.28571	1.35	2	1	1	1	1	0	0	1	0	1	0	0	0	0	0	0	0
1472	0	102	1	81	26	134	74	63.7	48	32	99.0171	80	5.11199	3.52636	5.7462	71	-1.292	0.657	4.88235	1.34	0	1	0	1	1	0	0	0	0	1	0	0	0	0	0	0	0
1474	0	102	1	67	24	108	72	72.6	48	27	111.321	63	5.84644	5.62402	7.39203	118	-1.234	0.928	1.2491	1.08	0	1	1	1	1	0	1	0	0	1	1	0	0	0	0	0	0
1475	0	102	2	69	32	154	80	66.5	48	28	94.1121	61	4.97673	5.56834	6.50578	146	-1.383	1.086	0.553435	0.86	0	1	1	0	1	0	0	1	0	2	0	0	0	0	0	0	0
1476	0	102	1	76	25	146	72	71.9	48	26	123.95	53	6.85646	6.2634	7.44892	213	-1.165	0.985	1.80952	1.22	0	0	0	1	1	0	1	0	0	1	1	0	0	0	0	0	0
1477	0	102	1	62	25	155	94	54.8	50	34	120.263	68	6.10032	4.90527	7.13409	121	-1.514	0.756	3.3037	1.33	0	1	1	1	1	0	0	0	0	1	1	0	0	0	0	0	0
1478	0	102	1	68	32	151	79	67	56	40	88.0139	62	5.81114	4.8752	7.33824	152	-1.19	0.832	2.54962	1.27	0	1	1	1	1	0	1	1	0	1	1	0	0	0	0	0	0
1479	0	102	1	74	25	128	71	67.6	52	32	93.7801	71	6.11589	4.18965	6.66568	136	-1.445	0.633	6.86364	1.39	2	1	1	1	1	0	0	0	0	2	1	1	0	0	0	0	0
1481	0	102	1	69	30	133	79	69.7	53	35	128.085	64	4.41884	4.93447	6.02828	92	-1.563	0.814	0.597122	0.86	0	1	0	0	0	0	1	0	0	1	0	0	0	0	0	0	0
1482	0	86	1	75	26	191	89	66.8	47	24	96.2749	47	7.69758	7.46508	8.1191	203	-1.4	0.84	1.26174	1.09	2	1	1	1	1	0	1	0	0	2	1	0	0	0	0	1	0
1483	0	102	1	69	21	174	72	56.6	49	29	128.929	50	6.60259	5.73334	7.82684	164	-1.347	0.67	2.38511	1.32	0	1	1	1	1	1	0	1	0	1	1	0	0	0	0	0	0
1484	0	102	1	69	23	166	81	73.2	45	32	77.7532	66	5.44674	4.96981	6.81564	191	-1.316	0.745	1.61111	1.23	0	0	0	0	1	0	0	0	0	1	1	0	0	0	0	0	0
1485	0	102	2	75	27	179	76	71.3	41	21	78.507	60	4.90527	5.25227	5.99894	123	-1.66	0.852	0.706806	0.9	0	0	1	1	1	0	1	0	0	1	1	0	0	0	0	0	0
1486	0	101	2	79	27	156	86	65	42	28	101.467	63	6.33859	6.33328	6.52649	131	-1.357	1.166	1.00533	0.9	1	1	1	1	1	0	0	1	0	2	1	0	0	0	0	0	0
1487	0	101	2	67	25	135	71	65.4	43	26	72.536	61	6.14633	4.60517	6.95845	144	-1.353	0.659	4.67	1.49	0	1	0	1	1	0	0	0	0	1	1	0	0	0	0	0	0
1488	0	101	2	62	30	122	71	69.6	46	27	84.3624	78	6.85435	5.32301	6.94986	132	-1.402	0.843	4.62439	1.25	1	0	1	1	1	0	1	0	0	2	1	0	0	0	0	0	0
1489	0	101	2	79	32	174	96	63.8	55	33	179.751	52	7.35052	7.40428	7.5148	137	-1.141	1.263	0.947657	0.88	2	1	1	1	1	0	0	0	0	2	1	0	0	0	0	0	0
1490	0	101	2	81	27	131	59	73.5	51	30	126.181	59	4.82028	5.42495	5.65599	77	-1.497	0.899	0.546256	0.85	2	1	1	1	1	0	1	1	0	2	1	0	0	0	0	0	0
1491	0	102	1	71	29	167	81	67.1	53	27	81.9781	63	5.93225	5.81413	7.37776	141	-1.091	1.005	1.12537	1.07	0	1	1	1	1	0	1	0	0	2	1	3	0	1	0	0	0
1492	0	101	1	78	29	153	88	65.7	53	33	133.009	56	6.6958	6.73934	8.16536	198	-1.251	0.868	0.957396	0.75	0	1	0	1	1	0	0	0	0	2	1	1	0	0	0	0	0
1493	0	45	2	76	28	147	71	61.9	44	30	97.8392	65	4.84419	4.72739	6.50429	122	-1.537	0.653	1.12389	1.1	0	1	1	0	1	0	1	0	0	2	0	0	0	0	0	1	0
1495	0	82	1	80	29	169	87	55	55	37	121.651	69	5.84644	5.7589	6.71417	102	-1.379	0.936	1.09148	0.93	2	1	0	0	1	1	0	0	0	2	1	1	0	0	0	0	1
1496	0	101	1	62	28	138	81	59.1	58	41	142.078	68	6.59715	5.98141	7.71378	177	-1.49	0.8	1.85101	1.04	1	1	1	1	1	0	0	0	0	2	1	25	0	0	0	0	0
1497	0	92	1	62	23	153	83	67.8	55	31	102.385	52	6.5903	5.58725	7.34019	187	-1.224	0.997	2.72659	1.32	0	1	0	1	1	0	0	0	0	1	1	0	0	0	1	0	0
1498	0	85	2	81	33	187	87	64.9	45	28	92.9876	63	6.00635	5.54518	6.91473	142	-1.542	0.913	1.58594	1.2	0	1	0	0	1	0	0	0	0	2	1	0	0	0	1	0	0
1499	0	101	1	49	25	136	89	71.8	42	26	81.1736	66	6.30992	6.56667	7.34923	148	-1.19	1.376	0.773558	0.9	0	1	0	1	1	0	0	0	0	2	1	5	0	0	0	0	0
1500	0	100	2	64	25	128	73	70.4	46	29	80.8029	67	5.98896	4.7362	7.3815	164	-1.313	0.696	3.5	1.39	2	1	1	1	1	0	0	1	0	1	1	0	0	0	0	0	0
1501	0	100	2	66	21	157	91	55.9	48	31	87.6904	71	6.37843	5.48894	6.94216	125	-1.206	0.927	2.43388	1.28	0	1	0	1	1	0	0	0	0	1	1	0	0	0	0	0	0
1502	0	100	2	74	23	171	85	71.6	41	25	74.9407	69	5.9108	4.30407	6.93537	114	-1.128	0.794	4.98649	1.43	0	1	0	1	1	1	1	0	0	1	1	3	0	0	0	0	0
1503	0	77	1	79	28	163	83	68.8	46	31	170.565	51	5.50126	5.88053	6.24417	148	-1.452	1.07	0.684358	0.89	0	1	1	1	1	1	1	1	0	2	1	0	0	0	0	1	0
1504	0	100	1	67	24	147	88	49.7	50	25	114.462	84	5.75574	4.66344	6.78784	115	-1.238	0.715	2.98113	1.38	2	1	0	1	1	0	0	0	0	2	1	2	0	0	0	0	0
1505	0	100	1	76	22	156	68	66.7	51	29	121.582	53	5.80814	5.75574	6.87005	139	-1.405	0.853	1.0538	0.93	2	1	0	1	0	1	1	0	0	2	1	0	0	0	0	0	0
1506	0	100	2	69	23	171	88	74.3	47	28	91.7991	63	5.22575	4.94876	6.72743	142	-1.702	0.797	1.31915	1.14	0	1	1	0	1	0	1	1	0	2	1	1	0	0	0	0	0
1507	0	100	1	61	22	126	80	64.6	41	25	73.7137	75	6.75227	5.52146	7.45703	124	-1.11	0.957	3.424	1.35	2	0	0	0	1	0	1	0	0	2	0	1	0	0	0	0	0
1508	0	100	1	71	26	117	72	55	57	35	118.599	66	4.84419	5.03695	6.41999	116	-1.541	1.058	0.824675	0.82	2	1	1	1	1	0	1	1	0	2	1	0	0	0	0	0	0
1509	0	100	2	59	27	127	65	69.4	44	26	121.243	63	6.09131	6.10032	7.28139	145	-1.224	0.83	0.991031	1.15	1	1	0	1	1	0	0	0	0	2	1	0	0	0	0	0	0
1510	0	100	1	69	30	131	73	65.6	44	26	77.2156	62	4.91998	3.95124	6.4892	97	-1.081	0.764	2.63462	1.36	2	1	1	1	1	0	1	0	0	2	1	3	0	0	0	0	0
1511	0	100	2	64	24	156	66	68.7	46	27	71.0399	60	5.9162	5.59842	6.97448	179	-1.316	1.048	1.37407	1.12	0	1	0	1	1	0	0	0	0	2	1	0	0	0	0	0	0
1512	0	100	1	66	27	146	73	43.8	60	42	186.555	66	5.30827	5.43808	6.73102	144	-1.902	0.968	0.878261	0.98	2	1	1	1	1	0	0	0	0	1	1	0	0	0	0	0	0
1513	0	100	1	74	24	143	73	66.2	53	33	136.94	66	6.14633	6.48464	7.10003	163	-1.01	0.856	0.712977	1	2	1	1	1	1	0	0	0	0	2	1	0	0	0	0	0	0
1514	0	100	1	57	24	126	72	60.7	50	27	99.3602	59	6.3315	5.02388	7.37588	147	-1.296	0.755	3.69737	1.42	0	1	0	1	1	0	0	0	0	1	1	0	0	0	0	0	0
1515	0	100	1	64	29	163	85	65.5	53	31	125.356	57	6.76734	8.63498	7.56735	183	-1.338	0.859	0.154489	0.55	2	1	0	1	1	0	0	0	0	2	1	12	0	0	0	0	0
1516	0	100	2	79	29	169	81	59.6	46	30	120.474	67	7.05012	7.14125	6.53959	107	-1.346	1.332	0.912906	0.9	2	1	0	1	1	0	1	0	0	2	0	0	0	0	0	0	0
1517	0	100	2	73	33	162	90	68.8	47	29	108.572	68	4.55388	4.57471	6.286	137	-1.489	0.744	0.979381	1.09	0	0	1	1	1	0	0	1	0	2	1	0	0	0	0	0	0
1518	0	64	1	61	25	156	87	68.7	57	38	129.15	75	5.95584	4.85981	6.69332	145	-1.454	0.982	2.99225	1.19	2	1	0	1	1	0	0	0	0	1	1	2	0	0	0	0	1
1519	0	99	1	57	28	139	79	71.7	54	33	105.953	55	5.68358	4.85203	7.09257	119	-1.362	0.799	2.29688	1.32	2	1	1	1	1	0	0	0	0	2	1	0	0	0	0	0	0
1520	0	99	2	65	27	172	78	76.8	49	29	83.6166	55	5.87212	6.13123	7.00397	123	-1.157	1.171	0.771739	0.99	0	1	1	1	1	0	0	0	0	1	1	1	0	0	0	0	0
1521	0	99	1	48	27	123	69	64.9	48	32	81.9735	61	6.608	5.58725	7.47986	152	-1.141	1.052	2.77528	1.35	0	1	1	1	1	0	0	0	0	1	1	0	0	0	0	0	0
1522	0	99	1	60	30	135	67	72.2	50	30	146.111	63	6.4677	6.19441	7.6029	103	-1.021	1.063	1.31429	1.02	1	1	1	1	1	0	1	0	0	2	1	0	0	1	0	0	0
1523	0	99	2	76	27	139	61	72.4	43	24	80.5618	62	7.76345	7.05618	7.27656	174	-1.193	1.165	2.02845	1.15	0	1	0	1	1	0	0	0	0	2	1	0	0	0	0	0	0
1524	0	99	1	65	22	154	76	73.6	47	28	88.4423	61	6.89163	5.61677	7.28276	120	-1.456	1.096	3.57818	1.29	0	0	0	1	1	0	0	0	0	1	1	3	0	0	0	0	0
1525	0	99	2	67	21	128	69	71.3	43	27	70.6557	74	6.34388	5.09987	6.8773	143	-1.3	0.917	3.46951	1.39	2	0	0	1	1	1	0	0	0	1	0	3	0	0	0	0	0
1526	0	99	1	48	28	138	76	66.3	52	29	89.5577	57	7.44249	6.71296	8.19919	187	-1.225	1.097	2.07412	1.25	0	1	0	1	1	0	1	0	0	1	1	0	0	0	0	0	0
1527	0	99	2	78	26	168	92	60.2	44	26	93.0017	67	6.07304	5.64191	7.46221	112	-1.266	1.044	1.53901	0.91	0	1	0	1	1	0	0	1	0	2	1	0	0	0	0	0	0
1528	0	74	2	65	21	202	98	64.6	40	25	80.2184	73	5.98394	5.20949	6.39526	93	-1.521	1.215	2.1694	0.97	0	1	1	1	1	0	0	0	0	2	1	0	0	0	1	0	0
1529	0	99	2	77	22	171	74	58.6	42	21	82.5102	60	6.18415	5.63835	6.55108	128	-1.626	0.74	1.72598	1.04	0	1	0	0	1	1	0	0	0	1	1	0	0	0	0	0	0
1530	0	99	1	65	25	165	88	64.2	49	30	107.828	63	7.22037	4.49981	7.28961	184	-1.478	0.578	15.1889	1.58	0	1	0	1	1	1	0	0	0	1	1	0	0	0	0	0	0
1531	0	95	1	80	20	203	95	65.9	44	28	77.2843	54	6.64639	6.80572	7.06305	169	-1.585	1.081	0.852713	0.94	2	1	0	1	1	0	1	0	0	1	1	0	0	0	0	0	1
1532	0	99	1	70	23	134	67	62.6	50	27	97.8724	64	6.12905	5.46383	6.81783	187	-1.518	0.76	1.94492	1.2	2	1	0	1	1	0	0	0	0	1	1	3	0	0	0	0	0
1533	0	99	2	74	26	182	64	67.6	43	24	92.8226	52	7.76853	8.33207	7.73105	191	-1.437	1.182	0.569194	0.71	0	1	1	1	1	0	0	0	0	2	1	0	0	0	0	0	0
1534	0	99	1	72	26	95	64	68.1	50	26	126.689	62	5.44242	4.94164	6.66568	138	-1.366	0.872	1.65	1.12	0	1	0	1	1	1	1	0	0	1	1	4	0	0	0	0	0
1535	0	99	2	76	26	145	69	72.7	49	28	90.7492	65	5.11199	5.20401	6.65801	104	-1.359	0.931	0.912088	0.99	0	1	0	1	1	0	1	0	0	2	0	0	0	0	0	0	0
1536	0	98	2	58	24	120	62	75.3	43	23	72.9673	64	6.17379	5.35659	6.97448	112	-1.279	1.131	2.26415	1.25	2	1	0	1	1	1	0	0	0	2	1	1	0	0	0	0	0
1537	0	98	1	61	26	146	81	59.8	46	21	101.144	59	5.04343	5.25227	5.77765	118	-1.591	1.097	0.811518	0.94	0	1	1	1	1	1	0	1	0	1	1	0	0	0	0	0	0
1538	0	98	1	59	35	121	74	71.4	45	25	98.2466	71	6.30628	5.96101	7.04925	101	-1.145	1.06	1.41237	1.09	2	1	1	1	1	0	0	0	0	2	1	0	0	0	0	0	0
1539	0	98	2	73	27	174	95	71.4	47	23	87.7888	64	5.54908	5.3845	6.82002	83	-1.241	0.974	1.1789	1.15	0	1	1	1	1	0	0	1	0	2	1	1	0	0	0	0	0
1540	0	55	2	74	38	210	93	69.3	52	35	121.166	52	6.80683	7.76089	7.84071	210	-1.274	1.252	0.385173	0.83	0	1	1	1	1	0	0	1	0	1	1	0	0	0	0	1	0
1541	0	98	1	56	24	107	72	56.7	47	29	87.761	64	6.72623	5.32788	7.61184	177	-1.472	0.719	4.04854	1.41	1	1	1	1	1	0	0	0	0	1	1	5	0	0	0	0	0
1542	0	97	1	64	25	112	78	75.9	50	29	104.885	56	5.10595	4.55388	6.6733	89	-1.31	0.768	1.73684	1.23	0	1	1	1	1	0	0	0	0	1	0	12	0	0	0	0	0
1543	0	51	1	82	25	153	62	77.7	47	26	100.514	58	6.68586	7.04054	7.01121	97	-1.294	1.409	0.701401	0.77	0	0	0	1	1	0	1	0	0	2	0	0	0	1	0	0	1
1544	0	97	1	57	29	120	83	60.2	47	31	81.0728	77	6.35089	5.2575	6.43455	77	-1.38	1.367	2.98438	1.17	2	1	1	1	1	0	1	0	0	2	1	7	0	0	0	0	0
1545	0	97	1	45	38	126	71	66	53	36	106.513	67	6.35784	6.7334	7.08171	132	-1.224	1.278	0.686905	0.71	2	1	1	1	1	0	0	0	0	1	1	0	0	0	0	0	0
1546	0	95	1	63	24	144	86	58.6	51	35	139.961	60	5.53733	5.37528	7.01302	108	-1.152	0.978	1.17593	1.1	1	1	1	1	1	0	0	0	0	1	1	2	0	0	0	0	0
1547	0	95	1	54	28	109	73	64.1	55	36	111.264	67	6.95464	5.84932	7.34148	129	-1.113	1.288	3.02017	1.23	2	1	1	1	1	0	0	0	0	1	1	3	0	0	0	0	0
1548	0	94	1	48	30	122	82	65.3	58	41	118.125	74	6.61874	5.65599	6.92461	155	-1.196	1.26	2.61888	1.1	1	1	1	1	1	0	0	0	0	1	1		0	0	0	0	0
1549	0	94	1	49	30	121	76	76.6	50	34	80.7794	61	6.83626	5.8999	7.14835	136	-1.132	1.073	2.55068	1.31	1	1	1	1	1	0	0	0	0	1	1	7	0	0	0	0	0
1550	0	94	1	54	29	176	99	67.4	47	32	100.698	63	5.7462	4.31749	6.77194	142	-1.26	0.755	4.17333	1.49	2	1	1	1	1	0	0	0	0	1	1	10	0	0	0	0	0
1551	0	93	2	52	28	111	70	64.7	53	38	75.7667	73	5.71373	4.79579	6.56667	97	-1.44	0.99	2.50413	1.22	2	1	1	1	1	0	0	0	0	1	1	0	0	0	0	0	0
1552	0	93	1	70	34	164	100	67.1	52	31	116.184	66	6.24611	4.7362	6.8222	250	-1.312	0.665	4.52632	1.46	2	0	1	1	1	1	0	1	0	2	1	4	0	0	0	0	0
1553	0	93	1	66	37	184	104	52.5	64	41	159.004	70	6.42649	4.89035	7.36074	140	-1.325	0.554	4.64662	1.36	0	1	1	1	1	0	0	0	0	1	1	0	0	0	0	0	0
1554	0	93	1	82	26	145	81	62.1	48	31	107.118	73	5.23644	3.49651	6.05209	108	-1.495	0.571	5.69697	1.48	0	1	1	1	1	0	0	0	0	2	0	0	0	0	0	0	0
1555	0	92	1	36	35	139	94	64.4	61	40	109.639	68	7.28207	6.45834	7.50988	148	-1.212	1.328	2.279	1.22	2	1	1	1	1	0	0	0	0	1	1	0	0	0	0	0	0
1556	0	92	1	61	22	112	68	61.7	55	35	118.267	52	6.6695	5.50939	8.02093	254	-1.215	0.804	3.19028	1.36	0	1	0	1	1	0	0	0	0	1	1	7	0	0	0	0	0
1557	0	92	1	71	22	142	66	69.06	50	30	117.192	59	6.36303	5.09987	7.17625	128	-1.248	0.983	3.53659	1.33	0	1	1	1	1	0	0	0	0	1	1	0	0	0	0	0	0
1558	0	92	1	48	19	132	90	60.26	46	31	98.2267	83	6.42811	4.80402	6.63068	96	-1.435	0.883	5.07377	1.42	2	1	1	1	1	0	0	0	0	1	1	5	0	0	0	0	0
1559	0	92	1	63	26	112	61	69	45	25	78.6838	63	6.04025	5.67332	7.10003	198	-1.457	0.819	1.4433	1.12	2	0	1	1	1	0	0	0	0	1	1	10	0	0	0	0	0
1560	0	91	1	65	23	123	70	71.6	51	30	88.8865	61	5.92959	5.63121	7.26822	167	-1.154	1.003	1.34767	1.09	0	1	1	1	1	0	0	0	0	1	1	0	0	0	0	0	0
1561	0	91	1	53	25	153	77	67.9	56	35	112.15	56	6.70319	6.06611	7.76387	194	-1.155	0.992	1.89095	1.25	1	1	1	1	1	0	1	0	0	2	1	25	0	0	0	0	0
1562	0	91	1	52	33	144	83	73.1	56	34	117.579	65	6.55251	6.00635	7.5994	121	-1.099	1.277	1.7266	1.11	1	0	1	1	1	0	0	0	0	1	1	6	0	0	0	0	0
1563	0	90	1	62	31	101	70	52	61	38	121.713	66	5.31812	4.86753	6.82655	143	-1.253	0.893	1.56923	1.17	0	1	0	1	1	0	0	0	0	1	1	0	0	0	0	0	0
1564	0	90	1	68	25	143	82	52.1	52	32	136.678	70	5.35659	4.92725	6.72022	107	-1.299	0.884	1.53623	1.07	0	0	1	1	1	0	0	0	0	1	1	0	0	0	0	0	0
1565	0	90	2	70	26	136	73	71.9	53	33	85.0848	56	6.28413	5.86079	7.0184	134	-1.39	0.881	1.52707	1.16	0	1	1	1	1	1	1	1	0	1	1	5	0	0	0	0	0
1567	0	89	2	74	20	139	77	59	41	22	76.9311	61	5.86363	5.12396	7.24708	158	-1.355	0.661	2.09524	1.3	0	1	1	1	1	1	1	1	0	2	1	0	0	0	0	0	0
1568	0	89	2	67	29	145	75	65.73	46	25	102.078	59	6.02102	6.30992	7.24423	137	-1.296	1.152	0.749091	0.94	1	1	1	1	1	1	1	0	0	1	1	2	0	0	0	0	0
1569	0	77	1	70	26	142	81	63.4	50	32	125.43	58	6.43133	5.18178	7.38461	161	-1.621	0.629	3.48876	1.4	2	1	0	1	1	0	0	0	0	1	1	8	0	0	0	0	1
1571	0	86	2	65	26	176	86	73	42	21	66.2118	77	6.47235	4.95583	6.93147	161	-1.392	0.72	4.55634	1.35	0	1	1	1	1	0	0	1	0	1	1	0	0	0	0	0	1
1572	0	89	1	47	31	133	78	58.3	62	40	100.658	71	6.05209	5.43372	6.96979	164	-1.035	0.852	1.8559	1.32	2	1	1	1	1	0	0	0	0	1	1	4	0	0	0	0	0
1573	0	89	2	67	25	105	74	47.8	50	32	109.153	60	6.76157	6.88653	7.41938	187	-1.347	1.149	0.882533	0.92	0	1	0	1	1	0	0	0	0	1	1	0	0	0	0	0	0
1574	0	89	1	52	30	116	75	58.4	56	29	111.397	53	6.92756	6.37843	7.94023	217	-1.165	1.068	1.73175	1.24	2	1	1	1	1	0	1	0	0	1	1	5	0	0	0	0	0
1575	0	89	1	42	25	114	69	52.5	49	35	121.07	74	6.47235	5.1358	6.94312	124	-1.187	0.777	3.80588	1.41	2	1	1	1	1	0	0	0	0	1	1	12	0	0	0	0	0
1576	0	89	1	40	26	133	70	58.4	61	40	131.595	61	6.33859	5.42495	7.5475	117	-0.851	1.09	2.49339	1.34	2	1	1	1	1	0	0	0	0	1	1	3	0	0	0	0	0
1577	0	88	1	71	27	155	70	79.5	45	27	95.2902	55	6.41346	6.74759	7.37463	220	-1.26	1.071	0.715962	0.89	0	1	1	1	1	0	1	0	0	1	1	0	0	0	0	0	0
1578	0	88	1	61	26	120	86	60.1	53	28	137.718	71	7.37901	6.53088	7.36391	170	-1.469	1.062	2.33528	1.27	0	1	0	1	1	0	0	0	0	1	1	3	0	0	0	0	0
1579	0	88	1	66	27	145	79	63.3	58	41	120.691	59	6.57647	6.00389	7.30452	168	-1.306	0.959	1.77284	1.19	1	1	1	1	1	0	0	0	0	1	1	0	0	0	0	0	0
1580	0	88	2	46	22	157	81	60.92	46	32	85.5818	71	6.49224	6.3699	7.27863	138	-1.223	1.209	1.13014	1.07	1	1	1	1	1	0	0	0	0	1	1	0	0	0	0	0	0
1582	0	88	1	68	30	145	75	49.3	53	39	136.162	62	6.19032	5.83188	7.72974	199	-1.202	0.956	1.43109	1.08	0	0	1	1	1	0	1	1	0	1	1	0	0	0	0	0	0
1583	0	88	1	39	26	95	58	57.28	50	32	92.6484	60	7.34987	6.68211	8.18952	184	-0.987	1.165	1.94987	1.18	2	1	1	1	1	0	0	0	0	1	1	0	0	0	0	0	0
1584	0	88	2	66	27	137	81	67.65	52	32	119.483	64	5.73979	5.64897	6.88653	157	-1.44	0.838	1.09507	1.08	2	1	1	1	1	1	1	0	0	1	1	2	0	0	0	0	0
1585	0	88	1	59	28	114	72	64.8	50	30	90.4456	64	7.29845	6.48464	8.18646	188	-1.157	1.145	2.25649	1.25	0	1	1	1	1	0	0	0	0	1	1	0	0	0	0	0	0
1586	0	88	1	57	25	148	77	68	58	36	106.269	47	6.55962	6.39526	7.77654	140	-0.996	1.116	1.17863	1.16	2	1	1	1	1	0	0	0	0	2	1	0	0	0	0	0	0
1587	0	88	1	67	31	163	83	67.7	56	32	149.523	63	5.62402	5.3033	7.00488	103	-1.046	0.909	1.37811	1.23	2	1	1	1	1	0	0	1	0	2	1	0	0	0	0	0	0
1588	0	88	1	70	25	110	66	56.7	47	30	102.879	69	6.2672	4.7362	7.12367	172	-1.334	0.754	4.62281	1.36	0	0	0	1	1	0	1	0	0	1	1	2	0	0	0	0	0
1589	0	88	2	66	26	144	74	63.1	50	34	107.047	73	5.0814	3.89182	5.92158	60	-1.426	0.886	3.28571	1.34	2	1	1	1	1	0	0	1	0	1	1	2	0	0	0	0	0
1590	0	88	1	63	28	186	85	64.3	54	35	105.906	65	6.66696	5.79301	7.5251	187	-1.082	0.924	2.39634	1.3	2	1	1	1	1	0	1	0	0	2	1	30	0	0	0	0	0
1591	0	88	1	58	28	113	70	53.3	56	42	88.2132	73	5.66988	4.64439	6.08222	87	-1.398	1.077	2.78846	1.12	2	1	1	1	1	0	0	1	0	1	1		0	0	0	0	0
1592	0	88	1	62	24	120	68	64.2	46	28	88.0394	64	5.7301	5.11199	7.0193	120	-1.237	0.978	1.85542	1.18	0	1	0	1	1	0	0	0	0	2	1	0	0	0	0	0	0
1593	0	87	2	73	29	134	66	50	56	32	124.468	55	7.41878	7.41035	7.67508	188	-1.347	1.323	1.00847	0.95	0	0	1	1	1	1	1	1	0	2	1	0	1	0	0	0	0
1594	0	87	2	68	23	139	68	59.7	50	28	108.543	54	6.13556	5.62762	7.69439	217	-1.102	0.724	1.66187	1.29	0	1	1	1	1	0	0	0	0	1	1	0	0	0	0	0	0
1595	0	87	1	57	24	148	73	55.6	59	29	152.439	68	6.03548	5.15329	7.40123	129	-1.314	0.752	2.41618	1.26	2	1	1	1	1	0	0	1	0	1	1	0	0	0	0	0	0
1596	0	87	1	70	22	147	80	55	50	31	116.369	76	6.79347	5.39816	7.29574	127	-1.23	1.024	4.0362	1.34	2	0	0	0	1	0	0	0	0	1	1	0	0	0	0	0	0
1597	0	87	1	64	28	104	69	70	47	26	111.983	71	6.27852	5.29832	7.06561	162	-1.346	0.82	2.665	1.32	2	1	1	1	1	0	0	0	0	1	1	0	0	0	0	0	0
1598	0	87	1	43	23	129	77	70.2	47	27	84.5737	83	6.79122	5.35659	7.35436	144	-1.14	0.932	4.19811	1.34	2	0	1	1	1	0	0	0	0	1	1		0	0	0	0	0
1599	0	86	2	64	28	145	88	63.9	54	32	94.0452	67	4.86753	4.90527	6.57088	139	-1.422	0.792	0.962963	0.96	0	1	1	1	1	0	0	0	0	1	0		0	0	0	0	0
1600	0	86	1	66	27	115	66	56.7	53	35	96.0346	68	6.26149	6.17587	6.86901	113	-1.396	1.271	1.0894	0.9	0	1	1	1	1	0	0	0	0	1	1	5	0	1	0	0	0
1601	0	86	1	59	28	121	76	44.2	57		113.329	69	5.87212	5.49717	7.22694	149	-1.343	1.14	1.45492	0.98	2	1	1	1	1	0	0	0	0	2	1	5	0	0	0	0	0
1602	0	86	1	62	27	109	73	66.4	56	35	101.202	62	5.77455	5.62762	7.1507	156	-1.325	0.976	1.15827	1.08	0	1	1	1	1	0	0	0	0	1	1	0	0	0	0	0	0
1604	0	86	1	66	22	157	89	64.7	47	29	102.739	60	7.16395	5.61313	7.51589	164	-1.309	1.021	4.71533	1.38	0	1	0	1	1	0	1	0	0	1	1	0	0	0	0	0	0
1605	0	86	1	77	27	126	64		52	35	99.5625	73	6.00389	5.18178	6.94794	96	-1.015	1.043	2.27528	1.26	0	0	0	1	0	0	0	1	0	1	1		0	0	0	0	0
1606	0	86	2	55	27	122	70	60.5	49	32	93.4114	67	6.53814	5.36598	6.95081	119	-1.355	1.005	3.22897	1.36	2	1	0	0	1	0	0	0	0	1	1	0	0	0	0	0	0
1607	0	98	2	69	22	133	71	69.7	49	30	99.5078	69	5.76832	5.69373	6.72863	144	-1.304	1.124	1.07744	1	0	1	1	1	1	0	0	0	0	1	1	0	0	0	0	0	0
1608	0	35	1	64	31	149	95	70.3	45	28	118.14	69	6.73459	6.1591	7.41156	149	-0.988	1.218	1.77801	1.19	2	1	0	0	1	0	1	0	0	2	1		0	0	0	0	1
1609	0	86	2	64	26	165	76	68.6	46	32	77.6399	68	6.55393	5.7589	7.03439	213	-1.375	0.953	2.21451	1.15	0	0	1	1	1	0	0	0	0	1	0	0	0	0	0	0	0
1610	0	86	1	76	31	164	87	61.1	55	34	184.401	61	6.31355	5.96101	7.41758	236	-1.223	0.87	1.42268	1.16	2	1	0	1	1	1	0	0	0	1	1	10	0	0	0	0	0
1611	0	86	1	62	27	117	88	60.9	47	30	85.1348	86	5.75574	4.62497	6.30992	102	-0.933	1.142	3.09804	1.13	0	0	1	1	1	0	0	1	0	1	1	0	0	0	0	0	0
1612	0	86	1	82	29	142	84	66.9	48	30	118.695	61	5.45959	4.06044	7.03086	146	-1.151	0.628	4.05172	1.51	2	1	0	1	1	1	0	0	0	1	1	5	0	0	0	0	0
1613	0	86	2	65	28	126	67	71.9	50	29	97.7401	73	5.8693	5.10595	6.88959	119	-1.524	1.059	2.14545	1.1	0	1	0	1	1	0	0	0	0	2	1	0	0	0	0	0	0
1614	0	12	1	61	25	109	66	72	44	26	113.958	71	6.67456	5.65948	7.40914	141	-1.368	1.013	2.75958	1.11	2	0	1	1	1	0	0	0	0	1	1		0	0	1	0	0
1615	0	86	1	61	24	167	87	66.5	48	30	111.726	66	7.0184	5.96358	7.92696	184	-1.232	0.989	2.87147	1.27	2	0	1	1	1	0	0	0	0	1	0		0	0	0	0	0
1616	0	86	1	65	28	146	73	71.7	54	31	112.422	58	6.24222	5.97126	7.34343	134	-1.6	1.091	1.31122	1.02	1	1	0	1	1	0	0	0	0	1	1	5	0	0	0	0	0
1617	0	86	1	79	23	128	67	57.8	55	34	127.376	69	6.16331	5.273	7.27448	163	-1.429	0.911	2.4359	1.13	2	0	1	1	1	0	0	0	0	1	1	0	0	0	0	0	0
1618	0	86	1	67	31	133	74	63.1	56	35	123.284	58	8.23827	7.56735	7.97763	215	-1.189	0.989	1.95605	1.14	2	1	1	1	1	1	0	1	0	1	1	5	0	0	0	0	0
1619	0	86	2	62	26	154	73	59	51	33	108.2	66	5.9162	5.0814	6.62007	113	-1.259	0.93	2.30435	1.24	0	1	0	1	0	0	0	0	0	2	0	3			0	0	0
1620	0	86	2	49	29	162	88	64.4	45	26	90.1093	71	5.86363	5.05625	6.33328	148	-1.539	0.879	2.24204	1.28	0	0	0	1	1	0	0	0	0	2	0	0	0	0	0	0	0
1621	0	86	2	43	31	115	64	63.7	51	32	93.055	78	5.37528	4.77068	6.85646	156	-1.23	0.717	1.83051	1.2	2	1	0	1	1	0	0	0	0	1	1	5	0	0	0	0	0
1622	0	86	1	76	24	176	82	66.6	49	33	116.144	63	5.93754	5.8999	7.47193	169	-1.423	0.871	1.03836	0.93	0	1	1	1	1	0	0	0	0	1	1	0	0	1	0	0	0
1623	0	86	1	66	30	135	61	68.8	58	31	137.626	49	6.10702	6.53379	6.90776	254	-1.523	1.012	0.652616	0.94	1	0	1	1	1	0	0	0	0	2	1		0	0	0	0	0
1624	0	86	1	53	27	137	75	70.4	48	29	108.904	61	7.01121	5.62402	7.29845	190	-1.402	0.835	4.00361	1.22	1	0	1	1	1	0	0	1	0	1	1	30	0	0	0	0	0
1625	0	85	2	72	26	151	73	65.3	49	30	152.569	61	5.9108	5.43808	6.72503	98	-1.456	0.836	1.60435	1.08	0	1	1	1	1	1	0	0	0	2	1		0	0	0	0	0
1626	0	85	1	56	33	135	83	72.5	44	26	87.3385	71	5.8999	5.32301	6.95177	107	-0.997	1.071	1.78049	1.13	1	1	1	0	1	1	0	0	0	1	1	24	0	0	0	0	0
1627	0	85	1	68	26	123	78	69.7	50	29	117.281	64	4.7185	4.99043	6.08222	139	-1.43	0.894	0.761905	1	1	1	1	1	1	0	0	0	0	1	1	0	0	1	0	0	0
1628	0	83	2	79	29	171	84	65.8	49	28	94.6108	73	5.66643	5.74939	6.60123	94	-1.458	0.758	0.920382	0.89	0	1	0	1	1	0	0	1	0	2	1	0	0	0	0	0	0
1629	0	83	1	64	28	136	76	60.8	57	38	150.716	57	6.63068	5.69373	7.2724	119	-1.212	1.011	2.55219	1.27	2	1	1	1	1	0	0	0	0	1	1	15	0	0	0	0	0
1630	0	83	1	74	25	171	97	68.1	51	35	111.048	56	5.96615	5.24175	7.55486	175	-1.246	0.818	2.06349	1.32	2	1	1	1	1	1	0	0	0	1	1	0	0	0	0	0	0
1631	0	82	1	45	26	109	72	53.3	51	34	86.597	67	6.286	5.3033	7.2563	127	-1.306	0.942	2.67164	1.31	2	1	1	1	1	0	0	0	0	1	1	10	0	0	0	0	0
1632	0	82	2	63	29	147	97	59.5	44	29	72.8607	70	6.80239	6.1334	7.49832	181	-1.295	0.882	1.95228	1.28	0	1	1	1	1	0	1	0	0	2	1	0	0	0	0	0	0
1633	0	39	1	71	26	171	86	63.9	43	30	107.473	55	5.90536	5.39816	7.46851	199	-1.323	0.692	1.66063	1.31	2	1	1	1	1	0	0	0	0	2	0		0	0	1	0	0
1634	0	82	1	59	26	166	84	67	49	27	104.525	51	6.56667	6.97541	8.04463	242	-1.107	1.05	0.664486	1.02	2	1	0	1	1	0	0	0	0	1	1	0	0	0	0	0	0
1635	0	82	1	60	22	128	65	69.1	47	26	98.7766	67	5.3033	3.93183	6.87936	139	-1.383	0.612	3.94118	1.33	1	1	0	1	1	0	0	0	0	1	1	0	0	0	0	0	0
1636	0	68	2	76	21	122	63	64.6	47	19	119.858	72	5.59471	5.16479	6.77765	137	-1.383	0.754	1.53714	1.12	2	0	1	1	1	0	0	0	0	1	1	0	0	0	0	0	1
1637	0	82	1	55	23	111	76	62.2	46	28	97.6934	73	6.01127	4.48864	6.64898	145	-1.335	0.846	4.58427	1.33	2	1	1	1	1	0	0	0	0	1	1	2	0	0	0	0	0
1638	0	82	1	65	29	113	87	67.9	51	31	102.428	67	6.2672	5.273	6.95273	147	-1.363	0.906	2.70256	1.31	0	0	1	1	1	0	0	0	0	1	1	0	0	0	0	0	0
1639	0	82	1	68	26	144	80		56	37	146.282	69	5.93225	4.85203	7.15774	137	-1.341	0.623	2.94531	1.28	0	1	0	1	1	0	0	1	0	1	1	6	0	0	0	0	0
1640	0	82	1	72	24	147	72	71.4	43	27	105.08	64	5.27811	4.8752	6.48464	116	-1.45	0.749	1.49618	1.1	0	1	1	1	1	0	0	0	0	1	1	0	0	0	0	0	0
1641	0	82	2	72	27	203	85	77.6	47	25	99.6281	58	5.6204	5.58725	7.32778	136	-1.367	0.707	1.03371	1.17	0	1	1	1	1	0	0	0	0	2	1		0	1	0	0	0
1642	0	82	2	76	23	160	90	61.9	50	31	102.63	71	4.41884	4.54329	5.96101	120	-1.676	0.715	0.882979	0.9	0	1	0	1	1	1	0	0	0	2	1	0	0	0	0	0	0
1643	0	82	1	60	25	154	81	72.7	51	28	106.149	65	6.8773	5.83481	7.57507	168	-1.226	0.789	2.83626	1.36	0	0	1	1	1	0	0	0	0	1	0	3	0	0	0	0	0
1644	0	82	1	85	24	144	70	37.1	53	38	136.15	61	5.04986	5.36598	6.6896	94	-1.395	0.955	0.728972	1.05	2	1	1	0	1	0	0	0	0	2	1	1	0	0	0	0	0
1647	0	82	1	74	25	173	94	63.6	45	30	80.8239	64	5.97381	5.60947	6.98008	126	-1.202	1.123	1.43956	1.1	2	1	1	1	1	0	0	1	0	1	1	0	0	0	0	0	0
1648	0	82	2	67	30	136	63	71.9	46	27	88.5497	69	6.29342	4.33073	7.29641	156	-1.167	0.695	7.11842	1.62	0	1	1	1	1	1	1	1	0	2	1	0	0	0	0	0	0
1649	0	82	1	79	24	156	84	54.2	47	31	105.938	75	6.22851	5.91889	6.6053	112	-1.57	0.818	1.3629	1.11	2	1	1	1	1	0	0	0	0	2	1	8	0	0	0	0	0
1650	0	82	2	77	27	189	80	67.1	45	26	102.771	62	5.98141	4.82831	7.02643	94	-1.173	0.967	3.168	1.4	0	1	1	1	1	0	0	1	0	2	1	0	0	0	0	0	0
1651	0	82	1	67	24	112	78	65.2	52	31	118.313	66	4.77912	4.00733	6.40026	92	-1.406	0.681	2.16364	1.33	0	1	0	1	1	0	0	0	0	1	1	3	0	0	0	0	0
1652	0	81	1	52	27	98	65	62.7	72	48	143.994	56	7.83637	7.15851	8.19423	234	-1.192	1.096	1.96965	1.1	2	1	1	1	1	0	0	1	0	1	1	0	0	0	0	0	0
1653	0	50	1	79	27	126	76	68.6	43	29	129.384	75	3.91202	4.02535	5.6204	91	-1.431	0.79	0.892857	0.87	2	0	0	1	1	0	1	0	0	2	1	0	0	0	0	0	1
1654	0	81	1	63	24	137	72	61.3	58	37	136.142	55	6.4552	6.40853	7.75148	172	-1.222	1.051	1.04778	1.04	0	1	1	1	1	0	0	0	0	1	1	0	0	0	0	0	0
1655	0	81	1	74	31	111	66	57.5	54	32	148.818	60	5.40268	5.1985	7.51969	194	-1.247	0.644	1.22652	1.31	2	1	1	1	1	0	0	1	0	2	1	0	0	0	0	0	0
1656	0	81	2	68	26	103	55	70.6	38	18	112.471	85	4.59512	4.14313	5.66988	115	-1.518	0.945	1.57143	0.82	0	1	1	1	1	0	0	1	0	1	1		0	0	0	0	0
1657	0	80	1	70	24	137	71	61.1	45	28	91.9531	64	5.64191	4.45435	6.23637	89	-1.488	0.874	3.27907	1.38	0	1	1	1	1	0	1	0	0	1	1	0	0	0	0	0	0
1658	0	80	1	65	25	117	70	65	50	31	89.1524	68	6.2691	4.97673	7.11883	130	-1.54	0.851	3.64138	1.28	2	0	0	1	1	0	0	0	0	1	1	0	0	0	0	0	0
1659	0	80	1	66	23	146	96	65.6	48	28	85.3854	66	6.96697	5.76519	7.56579	165	-1.22	0.955	3.32602	1.23	0	0	1	1	1	0	0	0	0	1	1	1	0	0	0	0	0
1660	0	80	1	74	26	162	78	59	52	34	123.444	67	5.8522	4.26268	6.9921	116	-1.229	0.708	4.90141	1.46	0	1	1	1	1	0	1	0	0	1	1	0	0	0	0	0	0
1662	0	80	2	77	26	156	76	68.6	49	26	99.2401	51	5.75257	7.31055	6.28972	148	-1.25	1.433	0.210561	0.69	0	1	1	1	1	0	1	0	0	2	1	0	0	0	0	0	0
1663	0	80	1	67	26	173	102	46.17	59	50	170.932	70	6.07535	6.06611	6.71052	114	-1.255	1.273	1.00928	0.95	2	0	0	1	1	0	0	0	0	2	1	0	1	0	0	0	0
1664	0	80	2	67	26	149	67	66	45	25	79.8717	61	6.19032	5.68358	7.22839	176	-1.428	0.769	1.65986	1.23	0	1	0	1	1	0	0	0	0	2	1	0	0	0	0	0	0
1665	0	79	1	62	31	176	99		49	30	114.463	70	5.42495	4.43082	6.67456	117	-1.384	0.749	2.70238	1.23	2	1	1	1	1	0	0	0	0	2	1	10	0	0	0	0	0
1666	0	79	2	59	33	154	79	61.6	50	28	100.53	70	5.99146	5.12396	6.93342	118	-1.358	0.963	2.38095	1.27	2	1	1	1	1	0	0	0	0	1	1		0	0	0	0	0
1667	0	79	1	50	27	110	76	61.1	50	32	107.234	73	7.69257	6.59987	7.30787	113	-1.101	1.156	2.98231	1.32	2	0	1	1	1	0	1	0	0	2	0		0	0	0	0	0
1668	0	78	1	43	29	136	81	63.2	44	29	84.4459	57	7.38026	6.92264	8.0077	184	-1.104	1.145	1.5803	1.16	0	1	1	1	1	0	0	0	0	1	1	15	0	0	0	0	0
1669	0	78	2	74	28	135	77	62.7	49	26	114.391	63	6.8222	5.15329	7.69758	162	-1.118	0.669	5.30636	1.52	0	1	1	1	1	0	1	0	0	2	0	0	0	0	0	0	0
1670	0	76	1	59	27	161	92	61.1	53	36	84.4929	64	5.58725	5.16479	7.0067	156	-1.428	0.85	1.52571	1.2	2	1	1	1	1	0	0	0	0	2	1	6	0	0	0	0	0
1671	0	76	1	59	22	113	68	57	55	40	121.538	81	6.67834	5.39816	7.6014	225	-1.135	0.569	3.59729	1.32	2	0	1	1	1	0	0	0	0	1	1	0	0	0	0	0	0
1672	0	76	1	49	24	135	76	65.1	56	33	105.464	61	6.9594	5.9428	7.5725	170	-1.136	0.974	2.76378	1.31	0	0	1	1	1	0	0	0	0	1	1	0	0	0	0	0	0
1673	0	76	2	74	25	188	85	67	49	27	140.5	53	6.55251	6.18826	7.94201	171	-1.451	0.851	1.43943	1.19	0	1	1	1	1	1	0	0	0	2	1	0	0	0	0	0	0
1674	0	73	2	69	26	120	69	74	52	26	138.943	56	6.72623	5.90808	7.56528	215	-1.233	0.889	2.2663	1.36	0	1	1	1	1	0	0	0	0	1	0	0	0	0	0	0	0
1675	0	73	1	76	32	134	79	63	55	34	101.395	57	5.73334	5.54518	7.22984	174	-1.465	0.753	1.20703	1.23	0	0	1	1	1	0	0	0	0	1	1	2	0	0	0	0	0
1676	0	73	1	56	30	132	83	69	57	32	139.071	59	6.20254	6.04501	7.58223	148	-0.962	1.11	1.17062	1.13	2	1	0	1	1	0	0	0	0	1	1	4	0	0	0	0	0
1677	0	73	1	45	35	142	82	71	53	28	79.149	82	5.26269	4.45435	6.17794	93	-1.587	0.809	2.24419	1.14	2	1	1	1	1	0	0	0	0	1	1		0	0	0	0	0
1678	0	73	2	66	25	158	72	66	46	26	95.6849	60	6.55536	6.66568	6.80904	119	-1.461	1.183	0.895541	0.91	0	1	1	1	1	0	0	0	0	2	1	0	0	0	0	0	0
1679	0	71	1	45	32	112	68	56	60	35	134.672	52	7.15696	6.64509	8.28324	278	-1.26	1.138	1.6684	1.34	2	1	1	1	1	0	0	1	0	1	1		0	0	0	0	0
1680	0	69	2	49	23	126	79	65	49	30	95.6625	55	6.74759	6.41182	8.09224	218	-1.234	1.071	1.39901	1.15	2	1	1	1	1	0	0	0	0	1	1		0	0	0	0	0
1681	0	69	1	48	29	134	83	39	56	36	147.568	74	5.67675	6.24222	6.55536	126	-1.402	1.504	0.568093	0.64	2	1	1	1	1	0	0	0	0	2	1		0	0	0	0	0
1682	0	67	1	42	25	146	94	62	53	38	110.07	68	6.41017	6.23832	7.22766	155	-1.248	1.149	1.1875	1.12	2	1	1	1	1	1	0	0	0	1	0	20	0	0	0	0	0
1683	0	67	1	47	31	121	80	68	52	28	141.435	58	7.06732	6.05209	7.79028	194	-1.213	0.894	2.76	1.36	2	1	1	1	1	0	0	0	0	1	1	6	0	0	0	0	0
1684	0	67	1	71	23	165	79	53	49	36	152.254	77	5.7462	5.43372	7.11233	135	-1.39	0.705	1.36681	0.83	2	0	1	1	1	0	0	0	0	2	1	12	0	0	0	0	0
1685	0	67	1	69	25	159	86	67	61	34	164.5	69	7.00307	4.89035	7.42952	164	-1.359	0.712	8.27068	1.58	0	0	0	1	1	0	1	0	0	2	0	15	0	0	0	0	0
1686	0	67	1	66	35	151	81	63				71	7.00851	4.91265	7.61776	143	-1.097	0.648	8.13235	1.5	2	1	1	1	1	0	0	0	0	1	1	2	0	0	0	0	0
1687	0	67	1	63	27	113	76	61	54	35	107.055	68	6.87005	6.38351	7.6516	138	-1.159	0.944	1.62669	1.24	2	1	1	1	1	0	0	0	0	1	1	2	0	1	0	0	0
1688	0	66	1	64	28	94	57	60	59	39	144.176	53	5.14166	4.96981	6.71538	139	-1.301	0.707	1.1875	1.13	2	1	1	0	0	0	0	0	0	1	1	0	0	0	0	0	0
1689	0	65	1	60	22	110	68	56	56	41	132.496	76	6.58617	4.99043	7.10414	107	-1.099	0.824	4.93197	1.48	2	1	1	1	1	0	0	0	0	1	1	3	0	0	0	0	0
1690	0	65	1	59	29	122	72	60	52	29	94.862	50	6.94698	6.77992	8.1274	241	-1.292	1.025	1.18182	1.19	0	1	1	1	1	0	0	0	0	1	1	3	0	0	0	0	0
1691	0	65	1	67	27	139	75	70	53	29	116.781	63	5.3845	4.82028	7.0067	179	-1.253	0.702	1.75806	1.22	2	0	0	1	1	0	0	0	0	1	1	4	0	0	0	0	0
1693	0	62	2	46	26	106	70	42	55	35	101.157	61	6.18208	6.42487	7.70796	149	-1.156	1.209	0.784441	0.94	0	1	1	1	1	0	0	1	0	1	1	6	0	0	0	0	0
1694	0	62	1	34	23	133	72	60	54	36	132.487	71	7.30115	5.98141	7.5689	162	-1.156	1.091	3.74242	1.38	1	1	1	1	1	0	0	0	0	1	1		0	0	0	0	0
1695	0	62	1	34	27	133	87	63	56	35	111.153	67	8.90856	8.11999	9.3447	302	-0.868	0.958	2.20024	1.34	0	0	1	1	1	0	0	0	0	1	1	0	0	0	0	0	0
2001	0	138	2	63	28	177	89	45	48	30	84.8183	57	8.38708	7.8932	7.77863	166	-1.291	1.048	1.63867	0.98	1	1	1	1	1	0	0	0	1	1	1	0	0	0	0	0	0
2002	0	138	2	66	27	128	60	65.3	46	29	79.6255	59	7.25912	6.54391	7.2428	138	-1.297	1.341	2.0446	1.14	0	1	0	1	1	0	1	0	0	2	1	0	0	0	0	0	0
2003	0	137	1	78	26	153	78	54.3	59	37	119.312	51	5.92959	5.83188	7.16549	163	-1.522	0.842	1.10264	1.11	2	1	0	1	1	1	0	0	0	1	1	0	0	0	0	0	0
2004	0	137	1	59	32	138	85	52.5	41	28	57.1861	68	6.43455	4.61512	7.1317	141	-1.204	0.735	6.16832	1.55	2	1	0	1	0	0	1	0	0	2	1	4	0	0	0	0	0
2005	0	137	2	64	27	153	90	66.7	62	44	127.939	77	5.40717	4.65396	5.42053	80	-1.484	0.892	2.12381	1.15	0	1	0	0	1	1	0	1	0	1	0	2	0	0	0	0	0
2006	0	137	2	44	37	175	89	75.3	53	38	89.7122	70	6.83303	5.05625	7.33629	154	-1.468	0.803	5.91083	1.39	2	1	1	0	1	0	1	0	0	1	1	0	0	0	0	0	0
2008	0	135	2	51	30	169	89	58.3	53	37	88.3552	77	5.98141	5.05625	6.64639	114	-1.361	0.951	2.52229	1.26	0	0	0	1	1	0	0	0	0	1	0	5	0	0	0	0	0
2009	0	135	1	71	32	121	53	66.4	45	28	106.224	73	5.65249	4.7362	6.53524	112	-1.487	0.589	2.5	1.32	1	1	1	1	1	0	1	1	0	1	1	0	0	0	0	0	0
2010	0	135	1	65	25	134	67	69.4	53	34	95.8008	55	6.18002	5.43808	7.55119	137	-1.123	0.92	2.1	1.34	2	1	0	1	1	0	0	0	0	1	1	10	0	0	0	0	0
2011	0	97	1	67	36	127	94	68.5	41	23	63.2031	82	7.88908	8.74321	7.20564	166	-1.414	1.498	0.425654	0.55	2	1	1	1	1	0	0	0	0	2	0		0	0	0	0	1
2012	0	134	1	61	26	171	79	73.6	45	28	81.5525	59	5.79301	4.8828	7.1309	211	-1.576	0.655	2.48485	1.27	2	1	1	1	1	0	0	1	0	2	1	12	0	0	0	0	0
2013	0	134	2	77	30	183	97	62.3	43	28	87.321	55	5.8693	5.6058	7.20266	157	-1.565	0.829	1.30147	1.17	0	1	1	0	1	0	0	0	0	1			0	0	0	0	0
2014	0	13	1	68	30	154	92	70	51	30	96.0745	73	4.39445	4.43082	5.66643	92	-1.497	1.008	0.964286	0.87	2	0	0	0	1	0	0	0	0	2	1		0	0	0	0	1
2015	0	134	2	71	35	168	78	64.4	53	32	97.2292	63	5.11199	5.25227	6.78897	138	-1.3	0.995	0.86911	0.94	0	1	1	1	1	0	0	0	0	1	1	3	0	0	0	0	0
2016	0	134	2	63	30	197	101	65.4	48	28	80.6903	76	5.24702	4.12713	6.66441	171	-1.226	0.602	3.06452	1.39	2	0	1	1	1	1	0	1	0	2	1	0	0	0	0	0	0
2017	0	134	2	79	29	175	87	75.7	40	22	66.547	57	4.79579	4.82831	6.69332	171	-1.693	0.45	0.968	1.1	0	1	1	1	1	1	0	1	0	1	1	0	0	0	0	0	0
2018	0	134	2	60	21	158	85	73.8	42	25	70.6178	66	5.80814	5.69709	7.17396	136	-1.27	0.817	1.11745	1.16	1	1	0	1	1	0	1	0	0	2	1	4	0	0	0	0	0
2019	0	134	1	79	30	142	57	68	51	29	115.13	44	6.59441	7.00307	7.96728	180	-1.314	0.84	0.664545	0.9	0	1	0	1	1	1	1	0	0	1	1	0	0	0	0	0	0
2020	0	96	1	77	27	207	107	69.3	55	37	133.046	57	4.67283	4.96284	6.25767	102	-1.742	0.748	0.748252	1.01	2	1	1	1	1	0	0	0	0	1	1	0	0	0	0	0	1
2022	0	134	1	64	29	139	83	63.4	43	30	66.9481	77	3.98898	2.63906	4.99721	84	-1.61	0.532	3.85714	1.26	2	1	1	1	1	1	1	0	0	1	0	4	0	0	0	0	0
2023	0	131	1	71	27	178	83	66.4	47	29	100.613	65	5.73657	5.72359	6.4599	85	-1.293	1.203	1.01307	0.95	2	1	0	1	1	0	0	1	0	2	1	2	0	0	0	0	0
2024	0	13	1	78	19	151	90	68.4	47	32	82.1048	70	4.31749	2.77259	5.80814	61	-1.471	0.849	4.6875	1.26	2	1	1	0	1	0	1	1	0	2	0				0	0	1
2025	0	131	1	61	26	156	102	62.33	54	36	94.7188	70	5.49306	4.12713	7.09257	110	-1.071	0.767	3.91935	1.45	0	1	1	1	1	0	0	0	0	1	1	0	0	0	0	0	0
2026	0	131	2	74	23	140	81	54.9	51	29	98.1815	66	6.37332	6.49527	7.16317	159	-1.378	1.081	0.885196	0.89	0	1	0	1	1	1	1	0	0	1	1	0	0	0	0	0	0
2027	0	121	2	71	27	135	70	83.9	44	25	105.367	83	4.23411	4.82028	6.03309	112	-1.42	0.829	0.556452	0.6	0	1	0	1	1	0	1	0	0	2	0	0	0	1	0	0	1
2028	0	131	2	75	28	182	83	66.2	48	29	81.3952	57	6.17379	5.93225	6.98008	125	-1.215	1.081	1.27321	1.11	0	1	0	1	1	1	1	0	0	2	1	0	0	0	0	0	0
2029	0	131	1	62	33	188	86	67.8	60	31	137.494	56	7.08339	6.03787	7.59689	169	-1.347	1.108	2.84487	1.33	2	1	1	1	1	1	0	1	0	1	0	10	0	1	0	0	0
2031	0	131	1	60	27	140	80	69.7	64	38	163.795	55	6.24998	5.7462	7.49887	172	-1.201	1.057	1.65495	1.23	0	1	1	1	1	0	0	0	0	1	1	0	0	0	0	0	0
2033	0	131	1	59	31	143	89	66.2	53	36	89.3996	70	7.21377	6.02828	8.05516	246	-1.291	0.616	3.27229	1.5	0	1	0	1	1	1	1	0	0	1	0	10	0	0	0	0	0
2034	0	131	1	73	22	167	94	67.7	35	27	123.61	66	5.44674	3.61092	6.24998	91	-1.33	0.583	6.27027	1.48	2	1	0	1	1	0	0	0	0	1	1	0	0	0	0	0	0
2035	0	130	2	65	30	134	71	67.1	46	31	76.5015	67	5.80212	5.44674	6.82111	119	-1.286	1.115	1.42672	1.05	0	1	1	1	1	0	0	0	0	2	0	0	0	0	0	0	0
2036	0	95	1	63	36	150	79	73.8	45	25	100.665	67	5.05625	5.77455	6.43294	116	-1.24	1.086	0.487578	0.79	1	1	1	1	0	0	1	1	0	2	0	0	0	0	0	1	0
2037	0	73	2	85	25	225	115	66	44	31	87.319	59	5.27811	4.85981	5.82008	87	-1.748	0.811	1.51938	1	0	1	1	1	1	1	1	1	0	1	1	0	0	0	0	0	1
2038	0	129	1	69	28	149	81	81.3	45	27	119.324	71	6.87833	5.85507	7.62168	144	-0.873	1.006	2.78223	1.41	0	1	0	1	1	0	1	0	0	1	1	0	0	0	0	0	0
2039	0	129	1	67	26	131	80	77.1	58	45	108.985	61	4.61512	4.61512	7.47534	179	-1.306	0.552	1	1.22	0	1	0	1	1	0	0	0	0	1	1	2	0	0	0	0	0
2040	0	129	1	67	24	127	75	66.1	50	32	92.5999	68	5.54126	4.77068	6.55108	122	-1.329	0.743	2.16102	1.38	2	1	0	1	1	0	0	0	0	2	0	1	0	0	0	0	0
2041	0	129	1	71	24	189	85	52.1	61	45	130.258	56	6.95559	6.2634	7.52994	193	-1.496	0.996	1.9981	1.1	2	1	1	1	1	0	0	0	0	1	0	3	0	0	0	0	0
2042	0	129	1	61	26	126	71	75	51	33	85.5847	54	7.11964	6.04025	7.76089	160	-1.224	0.971	2.94286	1.32	0	1	0	1	1	0	0	0	0	1	1	3	0	1	0	0	0
2043	0	129	1	78	25	139	62	53.4	53	39	102.708	54	7.30653	7.96936	7.7437	146	-1.192	1.327	0.515393	0.71	0	1	1	1	1	0	0	0	0	2	1	0	0	1	0	0	0
2044	0	129	1	77	26	138	64	76.5	50	33	118.871	52	5.42935	5.41165	7.24423	155	-1.15	0.729	1.01786	1.24	0	1	1	1	1	1	0	0	0	1	1	1	0	0	0	0	0
2045	0	128	1	67	22	181	84	65.6	50	29	93.0803	65	5.4848	4.30407	6.40357	87	-1.192	0.906	3.25676	1.41	0	1	1	1	1	0	0	0	0	1	1	0	0	0	0	0	0
2046	0	128	1	67	30	124	78	44.4	74	54	159.607	67	5.3033	4.21951	6.63595	111	-1.413	0.542	2.95588	1.33	2	1	1	1	1	0	1	1	0	1	1	0	0	0	0	0	0
2047	0	64	1	67	27	159	92	65.9	57	38	129.334	67	5.59842	5.34711	7.02997	120	-1.27	0.829	1.28571	1.2	0	1	0	1	1	0	1	0	0	2	1	6	0	0	0	0	1
2048	0	128	1	81	21	158	53	66.9	59	37	205.664	57	6.47389	5.50126	7.58934	171	-1.236	0.866	2.6449	1.37	0	1	0	1	1	0	0	0	0	1	1	3	0	0	0	0	0
2049	0	128	2	78	21	176	86	73.8	47	31	108.342	60	5.14749	5.20949	6.39526	109	-1.404	0.954	0.939891	1.05	0	1	1	1	1	0	0	0	0	2	0	0	0	0	0	0	0
2050	0	128	2	75	25	122	68	71.2	46	29	90.2518	70	6.57508	7.64444	6.35437	104	-1.2	1.305	0.343226	0.73	0	1	0	1	1	0	0	0	0	2	1	0	0	0	0	0	0
2051	0	128	2	64	32	156	77	69.6	47	25	79.7834	70	6.05209	7.05099	5.97889	117	-1.478	1.091	0.368284	0.62	0	1	1	1	1	0	0	1	0	2	1	0	0	0	0	0	0
2052	0	128	2	77	33	170	90	74.4	43	27	81.582	70	5.96871	6.96319	5.97126	117	-1.478	1.099	0.369915	0.59	0	1	1	1	1	1	1	1	0	2	1	0	0	1	0	0	0
2053	0	55	1	76	28	156	74		50	27	131.794	59	5.70378	6.28786	7.49165	149	-1.457	1.001	0.557621	0.86	0	1	1	1	1	1	1	1	0	2	1	0	0	1	0	0	1
2054	0	128	1	57	28	136	102	73	45	25	71.7864	61	5.86079	5.80212	6.6733	118	-1.266	1.157	1.06042	1.06	2	1	0	1	1	0	0	1	0	2	1	3	0	0	0	0	0
2055	0	128	1	72	24	143	84	72.9	49	33	89.1295	75	5.45532	3.82864	6.49979	170	-1.319	0.655	5.08696	1.23	0	1	0	1	1	0	1	0	0	2	1	0	0	0	0	0	0
2056	0	127	1	50	36	148	84	68.3	63	39	143.079	68	6.49527	5.52943	7.55224	201	-1.442	0.774	2.62698	1.29	1	1	1	1	1	0	0	0	0	1	1	20	0	0	0	0	0
2057	0	80	1	76	27	163	79	33.4	55	50	130.249	56	7.10743	7.84463	8.08549	208	-1.235	1.181	0.478448	0.7	2	1	1	1	1	0	1	1	0	2	1	1	0	0	0	1	0
2059	0	40	1	69	22	152	80	58.8	49	29	94.9594	70	6.15698	5.63479	6.3699	86	-1.366	1.304	1.68571	0.83	2	1	0	1	1	0	1	1	0	2	0		0	0	0	0	1
2060	0	127	2	56	27	179	100	67	49	31	92.4977	65	6.18826	5.94017	7.04752	137	-1.176	1.363	1.28158	1.04	0	1	1	1	1	0	0	0	0	1	1	0	0	0	0	0	0
2061	0	127	1	57	37	149	92	71.2	49	31	75.0507	80	5.3799	4.43082	6.2653	132	-1.53	0.574	2.58333	1.15	0	1	1	1	1	1	0	1	0	1	1		0	0	0	0	0
2062	0	126	1	68	26	123	72	66.7	49	29	101.509	56	7.31655	6.47389	8.38686	226	-1.275	0.966	2.32253	1.28	2	1	1	1	1	0	0	0	0	1	1	15	0	0	0	0	0
2063	0	126	2	65	44	196	94	70.8	47	29	67.2532	68	5.0814	6.06611	6.632	127	-1.335	1.09	0.37355	0.79	1	1	1	1	1	0	0	0	0	2	1	0	0	0	0	0	0
2064	0	126	1	52	30	174	109	55.7	60	38	114.885	56	6.37843	5.7589	7.63772	140	-1.008	0.902	1.85804	1.34	0	1	1	1	1	0	0	0	0	1	1	0	0	0	0	0	0
2065	0	126	1	61	27	102	78	50.1	57	39	100.34	68	5.63479	5.0626	7.31189	164	-1.17	0.794	1.77215	1.19	2	1	1	1	1	0	0	0	0	1	1	0	0	0	0	0	0
2066	0	126	1	56	29	116	75	57	55	33	79.9072	67	6.75809	5.91889	7.7411	210	-1.286	0.914	2.31452	1.27	2	1	1	1	1	0	0	0	0	1	1	0	0	0	0	0	0
2067	0	126	2	75	36	139	110	65.7	47	29	114.105	67	5.45959	4.58497	6.85013	231	-1.727	0.459	2.39796	1.17	0	1	0	1	1	0	0	1	0	1	1	0	0	0	0	0	0
2068	0	126	2	74	32	131	68	64.5	51	26	92.1181	58	4.61512	4.65396	6.6958	109	-1.342	0.547	0.961905	1.14	0	1	1	1	1	0	0	0	0	1	1	0	0	0	0	0	0
2069	0	126	1	72	30	114	67	60.9	49	29	102.894	65	6.16961	5.29832	7.45991	121	-1.366	0.835	2.39	1.34	1	1	1	1	1	0	0	0	0	2	1	1	0	0	0	0	0
2070	0	125	2	70	21	253	108	64.21	44	30	70.1571	62	5.49306	4.5326	6.66823	139	-1.381	0.716	2.6129	1.35	0	1	0	1	1	1	1	0	0	2	1	0	0	0	0	0	0
2071	0	53	1	68	24	112	65	49.3	58	44	125.665	51	5.65599	6.05209	7.04665	130	-1.319	0.87	0.672941	0.97	2	1	0	1	1	0	0	0	0	1	1	0	0	0	0	0	1
2072	0	125	2	82	30	159	87	74.1	41	26	77.4885	73	5.273	5.16479	5.78074	68	-1.341	0.967	1.11429	1.05	0	1	0	1	1	1	0	0	0	1	0	0	1	0	0	0	0
2073	0	125	2	72	28	143	74	79.7	45	25	89.3107	62	6.1506	5.34233	7.63337	131	-1.393	0.767	2.24402	1.33	0	1	0	1	1	0	0	0	0	1	1	0	0	0	0	0	0
2074	0	125	1	73	27	135	75	73.8	53	32	117.894	54	5.90808	5.94017	7.58934	190	-1.19	0.969	0.968421	1.03	2	1	1	1	1	0	0	0	0	1	1	0	0	0	0	0	0
2075	0	125	1	67	27	133	73	67.2	50	34	92.9273	68	4.62497	4.20469	5.60947	104	-1.693	0.647	1.52239	1.13	0	1	0	1	1	0	0	0	0	1	1	5	0	0	0	0	0
2076	0	125	1	71	30	187	104	70.6	51	33	98.8635	57	5.52943	5.31812	6.99485	170	-1.5	0.707	1.23529	1.1	2	1	1	1	1	0	0	0	0	1	1	0	0	0	0	0	0
2078	0	125	1	67	26	106	61	53.2	55	43	82.818	67	4.56435	3.58352	6.6174	114	-1.373	0.515	2.66667	1.36	1	1	1	1	1	0	0	0	1	2	1	20	0	0	0	0	0
2079	0	125	2	79	22	173	81	65.7	56	31	115.204	54	7.28824	7.45066	7.10661	142	-1.524	1.459	0.850087	0.84	1	1	1	1	1	0	1	0	0	2	0	0	0	0	0	0	0
2080	0	125	1	60	28	128	84	68.4	55	34	122.447	57	7.0067	6.72383	7.53956	196	-1.291	1.031	1.32692	1.06	2	1	0	1	1	0	0	0	0	1	1	0	0	0	0	0	0
2081	0	110	1	63	34	147	77	64.3	50	27	83.1653	68	5.2933	4.2485	6.32615	100	-1.387	0.799	2.84286	1.19	2	1	1	1	1	1	1	1	0	2	1	4	0	0	0	0	1
2082	0	125	1	76	30	166	71	72.7	49	28	92.668	59	5.2575	5.00395	6.8638	153	-1.608	0.556	1.28859	1.17	0	1	1	1	1	0	1	0	0	2	1	0	0	0	0	0	0
2083	0	110	1	76	24	148	68	82.9	47	23	98.6971	62	5.94542	6.03309	6.86901	137	-1.142	1.066	0.916067	0.91	2	0	1	1	1	0	1	0	0	1	0	0	0	0	0	0	1
2084	0	98	1	82	29	155	90	68.1	51	30	108.371	57	6.84375	7.95121	6.77537	159	-1.553	1.2	0.330398	0.63	2	1	1	1	1	0	1	0	0	2	0	0	0	0	1	0	0
2085	0	125	1	63	29	135	80	68.1	53	36	107	64	8.10922	6.40688	8.07776	180	-1.06	1.036	5.4868	1.24	2	1	1	1	1	0	0	0	0	1	1	0	0	0	0	0	0
2086	0	125	1	65	34	154	102	73.3	61	45	153.239	64	6.18621	5.56834	6.97448	104	-1.459	1.006	1.85496	1.18	2	1	1	1	1	0	0	0	0	1	1	0	0	0	0	0	0
2087	0	124	2	68	30	159	102	71.5	54	37	105.613	62	5.62762	4.79579	6.1591	125	-1.751	0.773	2.29752	1.18	0	1	1	1	1	1	1	0	0	1	0	0	0	0	0	0	0
2088	0	124	2	78	29	159	83	61.1	41	27	111.405	63	5.7301	5.11799	6.39693	153	-1.55	0.856	1.84431	1.2	0	0	0	1	1	1	0	0	0	1	0	2	0	0	0	0	0
2090	0	124	1	73	25	134	69	60.1	59	41	107.404	58	6.45047	6.90875	7.47817	167	-1.5	0.91	0.632368	0.99	0	1	1	1	1	0	0	0	0	1	1	4	0	0	0	0	0
2091	0	123	1	74	22	156	78	67.7	45	24	95.4785	65	5.76519	4.52179	7.02198	117	-1.454	0.602	3.46739	1.35	0	1	0	1	1	1	0	0	0	1	1	0	0	0	0	0	0
2092	0	119	2	74	27	191	97	70.9	50	28	117.122	60	6.25575	6.03787	7.2145	190	-1.437	0.908	1.24344	1.1	0	0	1	1	1	0	0	0	0	2	1	0	0	0	0	0	1
2093	0	44	1	69	22	157	92	60.7	39	26	90.1546	82	4.96981	3.98898	6.10702	70	-1.298	0.918	2.66667	1.05	2	1	1	1	1	0	0	0	0	1	1	12	0	0	1	0	0
2094	0	123	2	78	29	156	73	75.5	47	32	78.4193	65	5.63479	5.79909	6.35089	113	-1.224	1.074	0.848485	0.93	0	1	1	1	1	1	0	1	0	2	1	0	0	0	0	0	0
2095	0	123	2	75	31	165	91	59.4	48	28	95.4778	58	6.35263	6.94409	6.74406	126	-1.391	1.038	0.55352	0.81	0	1	1	1	1	0	1	1	0	2	1	0	0	0	0	0	0
2096	0	123	2	67	27	148	78	72.2	44	28	85.5271	63	5.36598	5.98141	6.72623	126	-1.358	1.049	0.540404	0.9	0	1	0	1	1	0	0	0	0	1	1	0	0	0	0	0	0
2097	0	122	1	58	39	191	95	71.7	56	35	133.303	58	6.24222	4.69135	7.71065	128	-1.17	0.719	4.7156	1.57	2	1	1	1	1	1	0	0	0	1	1	12	0	0	0	0	0
2098	0	122	1	72	33	156	54	69.8	46	25	109.78	62	3.91202	3.7612	6.44731	106	-1.317	0.467	1.16279	1.23	0	1	1	1	1	0	0	0	0	2	0	6	0	0	0	0	0
2099	0	122	2	74	23	165	89	61.4	43	26	85.8296	61	7.27031	6.80904	7.45356	156	-1.412	1.243	1.58609	1.05	0	1	0	1	1	0	0	1	0	2	1	0	0	0	0	0	0
2100	0	122	2	77	28	143	82	69.1	41	23	118.773	62	6.44731	6.20051	6.96885	129	-1.616	0.718	1.27992	1.03	0	1	1	1	1	0	1	1	0	2	1	0	0	0	0	0	0
2101	0	122	2	80	30	149	75	64.7	39	25	72.4004	69	7.19968	8.3717	7.40792	211	-1.474	1.14	0.309739	0.53	0	0	1	1	1	0	1	0	0	2	1	0	0	0	0	0	0
2102	0	122	2	78	29	149	83	77.8	40	24	85.4827	73	5.4161	4.65396	6.83841	110	-1.549	0.652	2.14286	1.15	0	1	0	1	1	0	0	0	0	2	0	0	0	0	0	0	0
2103	0	122	1	69	29	152	89	73.4	45	24	70.9312	62	5.20949	5.1358	6.76734	145	-1.14	0.932	1.07647	0.98	0	1	0	1	1	0	0	0	0	1	1	0	0	0	0	0	0
2104	0	122	2	62	26	163	84	72.4	49	30	76.5872	66	6.52356	4.99043	6.95177	176	-1.385	0.673	4.63265	1.52	0	1	1	1	1	0	0	0	0	1	0	0	0	0	0	0	0
2105	0	122	1	61	25	174	94	62.9	48	28	107.677	60	7.21377	6.32972	8.50208	204	-1.265	0.869	2.42068	1.32	2	1	1	1	1	0	0	0	0	1	1	25	0	1	0	0	0
2106	0	74	1	78	30	145	80	73.6	42	24	96.321	68	4.43082	5.3845	5.97126	112	-1.521	0.971	0.385321	0.64	0	1	0	1	1	0	0	1	0	1	1	0	0	0	0	0	1
2107	0	122	1	69	27	161	97	77.6	45	27	99.7046	75	6.07764	4.30407	6.81454	180	-1.426	0.649	5.89189	1.5	2	0	1	1	1	1	0	1	0	1	0	2	0	0	0	0	0
2108	0	122	1	58	27	147	83	74.2	54	35	89.0106	54	6.48768	5.46806	7.83281	172	-1.134	0.84	2.77215	1.39	2	1	1	1	1	1	0	0	0	1	1	5	0	0	0	0	0
2109	0	122	1	66	25	115	62	77.9	51	32	94.9241	55	7.57661	6.63726	8.18591	175	-1.093	1.095	2.55832	1.34	2	0	1	1	1	0	0	0	0	1	1	14	0	0	0	0	0
2111	0	122	1	72	35	133	80	77.8	51	29	93.244	58	6.28413	6.41999	7.53849	157	-1.367	0.895	0.872964	0.96	0	1	0	1	1	1	0	0	0	2	1	0	0	0	0	0	0
2112	0	121	1	69	25	147	89	58.5	55	36	131.183	55	5.18739	5.05625	7.00579	116	-1.035	0.864	1.14013	1.2	0	1	1	1	1	0	0	0	0	1	1	6	0	0	0	0	0
2113	0	121	1	55	28	115	80	58.4	50	31	121.742	79	6.7546	5.15906	6.4599	118	-1.294	1.051	4.93103	1.49	2	0	1	0	1	0	1	0	0	1	0	0	0	0	0	0	0
2115	0	121	1	74	24	129	79	72.6	47	27	149.006	73	5.52943	5.18739	6.71296	128	-1.423	0.699	1.40782	0.99	2	1	1	1	1	0	0	0	0	1	1	7	0	0	0	0	0
2116	0	121	1	83	27	110	65	57.2	47	30	139.372	53	6.02828	5.39816	6.75577	154	-1.343	0.878	1.87783	1.23	2	1	1	1	1	0	0	1	0	2	0	10	1	0	0	0	0
2117	0	121	2	77	38	168	92	71.6	49	33	104.983	61	6.35089	7.06817	7.14992	116	-1.16	1.358	0.488075	0.74	0	1	1	1	1	0	0	0	0	2	1		0	0	0	0	0
2118	0	121	2	71	27	162	78	62.7	59	49	166.56	78	4.76217	3.66356	5.47227	77	-1.621	0.481	3	1.28	2	1	1	1	1	0	0	0	0	2	1	2	0	0	0	0	0
2119	0	38	2	76	24	144	85	67.2	45	26	107.144	56	5.04986	5.07517	6.70319	125	-1.485	0.971	0.975	1.2	0	0	0	1	1	0	1	0	0	2	1	0	0	0	0	0	1
2120	0	119	2	77	22	144	67	77.8	43	26	64.8122	65	4.97673	4.96981	5.74939	113	-1.833	0.832	1.00694	1.01	0	1	1	1	1	1	1	1	0	2	0	0	0	0	0	0	0
2121	0	118	1	67	29	177	95	70	58	37	140.187	57	5.9162	6.25575	7.19068	143	-1.43	1.111	0.712092	0.89	2	1	1	1	1	0	0	0	0	1	0	0	0	0	0	0	0
2122	0	118	2	74	36	171	82	74.3	48	31	83.7318	60	5.7589	5.97126	6.83626	156	-1.661	1	0.808673	0.94	0	1	0	1	1	1	0	0	0	1	1	0	0	0	0	0	0
2123	0	118	1	60	27	142	77	67.8	46	30	72.609	70	6.33328	5.34711	6.98564	122	-1.17	1.01	2.68095	1.24	1	1	1	1	1	1	1	0	0	2	1	0	0	0	0	0	0
2124	0	118	1	73	26	177	91	73.7	52	31	109.668	66	7.06133	8.50997	7.21156	185	-1.366	1.123	0.234891	0.39	2	0	1	1	1	0	0	1	0	2	1	2	0	0	0	0	0
2126	0	118	1	56	27	165	91	61.9	52	38	110.888	78	5.42935	4.18965	5.97126	149	-1.352	0.691	3.45455	1.28	2	1	1	1	1	0	0	1	0	1	1	2	0	0	0	0	0
2127	0	118	2	67	21	131	73	66.1	44	30	78.9401	76	5.97381	5.14749	6.40688	90	-1.308	0.906	2.28488	1.22	2	1	0	1	1	0	0	0	0	1	1	0	0	0	0	0	0
2128	0	118	1	57	27	142	79	68.7	49	30	97.2693	69	6.22456	5.29832	7.10003	156	-1.525	0.949	2.525	1.2	0	1	0	1	1	0	0	0	0	2	0	0	0	0	0	0	0
2129	0	118	1	70	28	159	82	58.9	52	35	91.9782	59	6.65415	6.09131	7.14598	166	-1.449	0.973	1.75566	1.13	2	1	0	1	0	0	0	0	0	2	0	0	0	0	0	0	0
2130	0	69	1	72	30	153	83	70.4	51	33	96.7241	62	5.61677	4.67283	6.84801	111	-1.378	0.754	2.57009	1.21	2	1	1	1	1	0	1	0	0	2	1	4	0	1	1	0	0
2131	0	118	1	61	28	137	85	67.5	42	27	99.4322	66	5.8999	4.84419	7.08841	148	-1.485	0.872	2.87402	1.16	0	1	1	1	1	0	0	0	0	1	1	5	0	0	0	0	0
2132	0	103	1	73	22	163	84	69.3	43	23	101.59	61	5.19296	4.17439	6.27099	117	-1.093	0.675	2.76923	1.28	0	1	1	1	1	0	0	0	0	2	1	0	0	0	0	0	1
2133	0	118	2	71	30	173	73	64.1	49	30	95.0473	60	7.39018	7.36074	7.11314	171	-1.322	1.368	1.02988	0.9	0	1	0	1	1	0	0	1	1	1	0	0	0	0	0	0	0
2134	0	117	1	76	40	94	64	76.9	54	42	125.201	62	6.1717	5.47227	7.42357	133	-1.432	0.74	2.01261	1.31	0	1	1	1	1	1	1	1	0	2	1	0	0	0	0	0	0
2135	0	117	1	70	26	133	77	65.3	44	27	60.3002	77	6.52942	5.273	7.29912	121	-1.083	0.832	3.51282	1.3	0	1	1	1	1	0	0	0	0	1	1	0	0	0	0	0	0
2137	0	117	1	73	22	133	93	75.4	50	29	133.295	73	8.18284	7.02465	8.7413	223	-0.944	0.884	3.18416	1.4	0	0	1	1	1	0	1	0	0	1	1	0	0	0	0	0	0
2138	0	117	1	62	25	133	93	68.2	55	37	89.7451	60	7.02108	6.14204	7.9413	140	-1.248	0.732	2.4086	1.28	2	1	1	1	1	0	0	0	0	1	0	0	0	0	0	0	0
2139	0	117	1	61	26	116	76	74	51	32	108.2	58	6.19644	4.85203	7.10003	252	-1.193	0.844	3.83594	1.45	2	1	1	1	1	0	0	0	0	1	1	2	0	0	0	0	0
2140	0	105	2	77	20	141	71	68.6	47	30	82.3479	77	5.39816	4.39445	6.1334	94	-1.454	0.765	2.7284	1.26	0	1	0	1	1	0	0	0	0	2	0	0	0	0	0	0	1
2141	0	117	2	71	28	129	61	72.9	51	31	88.687	56	6.77651	6.22258	7.87816	161	-1.097	0.998	1.74008	1.26	0	1	0	1	1	0	1	0	0	1	0	0	0	0	0	0	0
2142	0	117	2	62	30	151	79	76.3	45	26	82.8676	66	6.1506	5.40717	7.18007	171	-1.331	0.842	2.10314	1.29	2	1	1	1	1	0	0	0	0	2	1	5	0	0	0	0	0
2143	0	117	2	64	22	184	65	62.15	47	30	86.3838	64	6.18208	5.54518	7.07157	103	-1.466	1.055	1.89062	1.2	2	0	1	1	1	0	1	0	0	1	1	6	0	0	0	0	0
2144	0	116	2	75	27	171	82	73	59	29	140.732	57	7.14125	6.83948	7.17242	147	-1.297	1.152	1.35225	0.95	0	1	0	1	1	1	0	0	0	1	1	0	1	0	0	0	0
2145	0	116	2	60	36	192	103	72	51	31	92.3989	59	6.23832	5.55296	7.51589	144	-1.259	0.699	1.9845	1.32	0	1	1	1	1	1	0	0	0	2	1	0	0	0	0	0	0
2146	0	116	2	58	33	187	97	67.6	50	33	86.6088	74	5.49717	5.14166	6.69456	120	-1.559	0.638	1.4269	1.07	0	1	0	0	1	0	0	1	0	2	1	0	0	0	0	0	0
2147	0	116	2	69	26	166	84	69	49	29	72.4587	62	6.4708	5.9428	7.43485	218	-1.403	0.717	1.69554	1.16	0	1	1	1	1	0	0	0	0	1	1	0	0	0	0	0	0
2148	0	116	1	78	26	159	90	68.1	45	31	67.9034	64	5.55683	5.97635	6.84055	121	-1.331	1.042	0.65736	0.89	2	1	1	1	1	1	1	0	0	2	0	0	0	0	0	0	0
2151	0	113	1	66	22	153	84	41.3	62	51	119.371	53	6.05444	5.66296	7.81964	192	-1.167	0.811	1.47917	1.18	0	1	1	1	1	1	1	0	0	1	1	1	0	0	0	0	0
2152	0	105	2	76	25	136	73	63.7	33		69.1271	62	6.05444	5.53339	6.64639	99	-1.501	0.977	1.68379	1.2	0	1	0	1	1	0	0	0	0	1	0	4	0	0	0	0	1
2153	0	113	1	70	22	129	81	70.7	42	27	87.2389	67	5.34711	4.8752	6.57368	140	-1.594	0.844	1.60305	1.12	0	1	0	1	1	0	0	0	0	1	1	5	0	0	0	0	0
2154	0	59	2	74	26	162	77	66.7	45	24	86.9297	71	4.83628	4.44265	6.16331	89	-1.251	1.047	1.48235	0.92	0	1	0	1	1	1	1	1	0	2	1	0	0	0	1	0	0
2155	0	113	1	71	32	161	88	70.8	49	28	84.1884	52	5.72359	6.22851	7.50934	164	-1.268	1.116	0.60355	1.09	2	1	1	1	1	1	1	1	0	2	1	0	0	0	0	0	0
2156	0	113	1	72	24	121	64	41.2	55	35	149.874	70	6.08222	4.98361	7.46107	163	-1.304	0.534	3	1.37	2	0	1	1	1	0	1	0	0	2	1	1	0	0	0	0	0
2157	0	113	2	65	29	115	77	58.3	53	32	99.8921	87	4.44265	3.73767	5.33754	68	-1.112	0.971	2.02381	1.18	2	0	1	1	1	0	1	1	0	2	0	0	0	0	0	0	0
2158	0	113	1	80	24	165	79	59.9	42	25	78.9188	62	5.273	4.89784	7.05445	136	-1.305	0.604	1.45522	1.14	2	1	1	1	1	1	0	0	0	2	1	0	0	0	0	0	0
2159	0	113	2	71	28	186	68	52.7	60	43	133.38	61	4.70953	5.12396	6.13123	130	-1.425	0.98	0.660714	0.94	2	1	1	1	1	0	1	1	0	2	1	1	0	0	0	0	0
2160	0	113	1	58	32	153	91		63	47	247.935	66	6.19644	5.86363	7.57456	171	-1.397	0.919	1.39489	1.04	0	1	1	1	1	0	0	0	0	1	1	3	0	0	0	0	0
2161	0	113	1	58	25	161	76	66.7	58	38	135.434	72	5.29832	3.61092	6.87523	130	-1.419	0.424	5.40541	1.51	0	1	1	0	1	0	0	0	0	1	1	0	0	0	0	0	0
2162	0	113	1	62	23	134	87	71.3	55	33	121.302	75	6.57228	5.20401	7.44191	166	-1.249	0.664	3.92857	1.41	2	0	1	1	1	0	0	0	0	1	1	12	0	0	0	0	0
2164	0	83	1	77	33	155	64	74.2	53	37	124.533	63	4.46591	4.69135	6.30262	116	-1.38	0.615	0.798165	1.01	0	1	1	1	1	0	1	1	0	2	1	0	0	0	0	0	1
2165	0	112	1	64	32	173	88	67.1	47	30	108.647	82	4.69135	2.94444	6.2519	77	-1.222	0.574	5.73684	1.44	2	1	1	1	1	0	1	0	0	1	1	0	0	0	0	0	0
2166	0	112	2	77	21	176	84	76	40	22	87.1305	68	5.11199	3.71357	6.24611	143	-1.442	0.501	4.04878	1.39	0	1	1	1	1	1	0	1	0	1	1	0	0	0	0	0	0
2167	0	112	1	63	32	142	77	57.3	51	33	118.683	52	5.32301	5.96871	6.69703	111	-1.628	1.101	0.524297	0.89	2	1	1	0	1	0	1	0	0	2	1	0	0	0	0	0	0
2168	0	111	1	70	25	161	80	52.3	55	37	122.635	61	6.07074	5.04343	7.28345	181	-1.273	0.76	2.79355	1.34	0	1	1	1	1	0	0	0	0	1	1	0	0	0	0	0	0
2169	0	13	2	66	26	184	89	69.4	40	22	63.4004	62	5.53733	4.85203	6.54103	91	-1.334	0.896	1.98438	1.33	2	1	0	1	1	0	0	0	0	1	0		0	0	0	0	1
2170	0	104	1	68	24	134	66	72.6	41	24	66.0188	61	6.37673	5.0626	7.41095	130	-1.415	0.8	3.72152	1.41	0	1	0	1	1	0	0	0	0	1	0	0	0	0	0	0	1
2171	0	111	1	62	23	155	87	64.7	48	30	91.1088	72	7.03966	5.39363	7.9498	181	-1.13	0.769	5.18636	1.42	0	1	0	1	1	0	1	0	0	1	1	0	0	0	0	0	0
2172	0	111	1	66	30	168	103	73	60	39	137.496	54	5.7462	6.23832	7.13409	128	-1.34	0.902	0.611328	0.87	2	1	1	1	1	0	1	0	0	1	1	0	0	0	0	0	0
2173	0	110	1	78	26	178	99	58.2	65	42	222.35	78	4.00733	3.43399	5.05625	64	-1.459	0.827	1.77419	1.06	2	1	1	1	1	1	1	0	0	2	1	25	0	0	0	0	0
2174	0	111	1	75	27	199	104	66.3	50	28	84.3874	68	5.78074	5.78996	7.33759	213	-1.428	1.003	0.990826	0.87	0	0	1	0	1	1	0	1	0	1	0	0	0	0	0	0	0
2175	0	111	1	64	32	148	85	56.24	55	40	95.9178	64	5.18178	4.54329	6.82437	85	-1.164	0.863	1.89362	1.21	2	1	1	1	1	0	0	1	0	1	1	0	0	0	0	0	0
2176	0	111	1	66	30	143	73	59.6	46	25	106.599	64	6.18621	5.42495	7.13409	156	-1.347	0.853	2.14097	1.29	0	0	0	1	1	0	0	0	0	1	1	0	0	0	0	0	0
2177	0	111	1	75	27	111	60	60.1	54	39	122.64	61	6.44572	5.83481	7.29777	170	-1.53	0.687	1.84211	1.16	2	1	0	1	0	0	1	1	0	1	0	0	0	0	0	0	0
2178	0	111	1	71	28	147	81	67.7	55	40	81.1798	63	5.55683	4.31749	6.69332	116	-1.446	0.642	3.45333	1.39	0	1	0	1	1	0	0	0	0	1	0	0	0	0	0	0	0
2179	0	111	1	63	28	149	78	44.2	43	31	113.68	63	6.91672	5.79606	8.00803	163	-1.394	0.84	3.06687	1.36	0	1	0	1	1	0	0	0	0	2	1	0	0	0	0	0	0
2180	0	95	2	79	22	151	71	74	42	28	106.905	58	6.19644	7.59035	6.97635	157	-1.514	1.004	0.248105	0.6	0	0	1	0	1	0	0	1	0	1	0	0			0	1	0
2182	0	18	1	73	25	161	78	58.3	47	33	99.9765	75	5.29832	5.16479	6.25383	104	-1.401	1.051	1.14286	0.84	1	1	1	1	1	0	1	0	0	1	1		0	0	1	0	0
2183	0	108	2	77	28	151	82	66	46	30	79.8825	64	4.90527	4.5326	6.00141	75	-1.452	0.802	1.45161	1.14	0	1	1	1	1	0	1	0	0	2	0	0	0	0	0	1	0
2184	0	110	1	76	26	166	86	63.7	54	35	112.308	53	6.63595	6.02102	8.09499	269	-1.167	0.729	1.84951	1.2	2	1	1	1	1	0	0	0	0	1	1	0	0	0	0	0	0
2185	0	110	1	61	31	175	94	67.4	55	33	137.74	67	6.10925	5.55683	7.0775	166	-1.294	0.835	1.73745	1.29	2	1	1	1	1	0	1	0	0	2	0	0	0	0	0	0	0
2186	0	110	2	80	32	123	68	60.7	40	26	87.4965	74	6.34564	5.77765	6.85646	105	-1.221	0.597	1.76471	1.11	0	1	1	1	1	0	1	1	0	2	1	0	0	0	0	0	0
2187	0	110	2	54	29	171	97	75.8	47	31	97.2706	65	6.65673	5.74939	7.08841	184	-1.291	1.015	2.47771	1.34	0	1	1	1	1	0	0	0	0	2	1	0	0	0	0	0	0
2188	0	107	2	78	24	151	75	51.1	54	41	97.5331	56	5.92158	6.82979	6.58479	138	-1.568	1.297	0.403243	0.72	0	1	1	1	1	0	0	0	0	1	1	0	0	0	0	0	0
2189	0	106	2	52	31	157	66	66.9	44	31	70.309	67	7.34536	6.29527	7.53636	121	-1.041	0.868	2.85793	1.26	2	1	1	1	1	0	0	0	0	1	1	0	0	0	0	0	0
2190	0	106	2	74	28	112	60	74	43	23	72.1767	66	5.82008	5.87493	6.8742	165	-1.548	0.7	0.946629	1.07	0	1	1	1	1	0	1	1	0	1	1	0	0	0	0	0	0
2191	0	106	1	69	19	133	75	67.3	44	28	77.2131	66	6.6695	5.37064	7.03878	144	-1.435	0.884	3.66512	1.35	2	1	0	1	1	0	1	0	0	2	1	4	0	0	0	0	0
2192	0	106	1	62	25	153	88	72.2	55	34	99.8672	61	5.57973	4.65396	7.01481	118	-1.13	0.777	2.52381	1.36	0	1	1	1	1	0	0	0	0	1	1	0	0	0	0	0	0
2193	0	106	2	64	22	203	63	75.4	45	26	93.831	65	5.77765	5.49306	6.98286	117	-1.49	0.929	1.32922	1.12	0	0	1	1	1	1	0	0	0	1	1	0	0	0	0	0	0
2194	0	105	1	56	28	151	74	58.7	60	39	115.596	58	6.52796	5.3845	7.83716	142	-1.021	0.889	3.13761	1.39	0	1	0	1	1	0	0	0	0	1	1	5	0	0	0	0	0
2195	0	105	1	69	29	198	102	33	58	39	170.333	61	5.04343	6.02587	6.78219	135	-1.416	0.844	0.374396	0.77	0	1	1	1	1	0	1	0	0	1	1	1	0	0	0	0	0
2196	0	105	2	73	21	152	67	75.8	38	21	56.8309	76	5.04343	4.60517	6.06146	133	-1.581	0.906	1.55	0.96	0	1	0	1	1	0	0	0	0	2	1	0	0	0	0	0	0
2197	0	105	1	69	30	172	115	66.7	60	36	151.466	67	5.38907	4.56435	6.52942	107	-1.44	0.946	2.28125	1.15	2	1	1	1	1	0	0	0	0	1	1	0	0	0	0	0	0
2198	0	105	1	72	24	205	85	61.4	52	28	133.371	58	6.66058	5.83481	7.62315	132	-1.071	1.112	2.28363	1.21	0	1	0	1	1	0	0	0	0	1	1	5	0	1	0	0	0
2200	0	105	2	63	35	136	68	66	54	33	96.1396	65	6.14204	5.48894	7.05359	133	-1.448	0.836	1.92149	1.17	0	1	0	1	1	0	0	0	0	2	1	0	0	0	0	0	0
2201	0	104	1	72	26	157	84	68.1	49	29	119.243	64	6.76849	6.44572	7.48493	163	-1.043	0.773	1.38095	1.05	2	1	0	1	1	0	0	1	0	2	0	2	0	0	0	0	0
2202	0	104	1	71	26	174	80	71	53	32	95.8582	52	7.43897	7.07496	8.03948	174	-1.017	1.057	1.43909	1.09	0	1	1	1	1	0	0	0	0	1	1	0	0	0	0	0	0
2203	0	104	1	62	27	171	107	74.3	55	30	137.09	54	6.27099	5.37064	7.4793	112	-1.086	0.797	2.46047	1.35	0	1	1	1	1	0	0	0	0	1	1	4	0	0	0	0	0
2204	0	104	2	69	26	200	91	53.3	51	30	141.294	66	4.74493	3.66356	6.02345	119	-1.562	0.477	2.94872	1.36		1	1	1	1	0	0	0	0	1	1	0	0	0	0	0	0
2205	0	104	1	63	25	144	72	68	51	29	142.379	56	6.69084	6.2186	7.79934	155	-1.097	1.092	1.60359	1.2	0	1	1	1	1	0	0	0	0	1	1		0	0	0	0	0
2207	0	104	2	57	35	159	90	67.2	45	30	82.57	69	6.71174	6.05209	7.81157	228	-1.268	0.907	1.93412	1.16	0	0	0	0	1	0	0	1	0	1	1	0	0	0	0	0	0
2208	0	104	1	71	24	156	98	60.9	45	28	106.758	67	5.2933	4.82831	6.73102	136	-1.514	0.705	1.592	1.16	0	1	0	1	1	0	0	0	0	1	1	0	0	0	0	0	0
2209	0	104	1	60	26	84	60	59.9	42	29	94.1352	73	6.3613	5.94017	7.22984	142	-1.065	1.11	1.52368	1.01	0	1	1	1	1	0	0	0	0	1	1	0	0	0	0	0	0
2210	0	104	2	77	25	155	82	69.3	39	24	63.6688	62	5.04343	4.49981	6.42162	143	-1.502	0.788	1.72222	1.27	0	1	0	1	1	0	0	1	0	2	1	0	0	0	0	0	0
2212	0	104	2	62	30	186	85	75.9	60	41	91.2215	51	6.27476	5.45104	7.19968	128	-1.585	0.926	2.27897	1.25	0	1	1	1	1	0	0	0	0	1	1	0	0	0	0	0	0
2213	0	104	2	66	28	108	67	71.7	46	28	76.5166	68	5.93225	4.96284	6.94022	164	-1.33	0.896	2.63636	1.14	2	1	1	1	1	0	1	1	0	1	1	0	0	0	0	0	0
2214	0	104	2	66	25	123	77	52.2	51	31	97.0192	56	4.99043	5.54908	6.2804	160	-1.442	0.948	0.571984	0.83	0	1	0	1	1	0	0	0	1	1	0	0	0	0	0	0	0
2215	0	103	1	67	28	111	63	54.7	63	41	198.77	57	5.89164	5.09987	6.94216	100	-1.266	0.882	2.20732	1.3	2	0	1	1	1	1	0	0	0	2	1	0	0	0	0	0	0
2216	0	102	1	73	31	158	90	72.3	59	29	261.885	69	5.68017	5.17615	6.73221	148	-1.306	0.937	1.65537	1.11	2	1	1	0	1	0	1	0	0	2	1	0	0	0	0	0	0
2217	0	102	1	60	20	99	74	67.5	43	26	66.2283	63	7.58172	6.2653	8.18869	208	-0.981	1.02	3.73004	1.33	0	1	1	1	1	1	1	0	0	2	0	0	0	0	0	0	0
2218	0	44	1	73	31	104	64	40.4	63	39	142.549	60	5.8861	6.41673	6.94505	173	-1.527	1.144	0.588235	0.78	2	1	1	1	1	0	0	1	0	2	1	2	0	0	0	0	1
2219	0	21	1	70	27	120	70	61.2	63	42	244.527	70	4.33073	5.00395	4.95583	78	-1.605	1.256	0.510067	0.65	2	1	1	1	1	0	1	1	0	2	1		0	0	0	1	0
2220	0	102	1	76	31	138	74	68.5	56	33	129.727	57	5.88053	5.90808	7.00941	146	-1.301	1.128	0.972826	1.03	2	1	0	1	1	1	1	0	0	2	1	0	0	0	0	0	0
2222	0	102	1	71	25	129	56	64.2	53	30	112.688	59	6.81564	5.94542	8.75005	211	-0.988	0.848	2.38743	1.31	0	1	0	1	1	0	1	0	0	2	0	0	0	0	0	0	0
2223	0	102	2	76	28	135	67	66.3	45	24	115.966	61	5.47227	5.2933	6.34564	116	-1.62	0.872	1.19598	1.07	0	1	1	1	1	0	0	1	0	2	1	0	0	0	0	0	0
2224	0	102	2	60	26	173	80	70.5	47	25	71.9891	60	5.24702	4.64439	6.53379	120	-1.29	0.745	1.82692	1.28	0	1	1	1	1	0	0	0	0	2	0	2	0	0	0	0	0
2225	0	102	1	71	20	142	80	63.3	51	28	105.519	64	6.19441	6.4599	7.34148	195	-1.412	0.849	0.766823	0.92	0	0	1	1	1	0	0	0	0	1	1	0	0	0	0	0	0
2226	0	102	1	66	28	182	81	74.5	56	32	100.955	61	6.54103	5.17615	8.03593	201	-1.289	0.535	3.91525	1.52	0	1	1	1	1	1	0	1	0	1	1	10	0	0	0	0	0
2227	0	102	1	61	23	106	71	71.4	45	29	85.942	56	6.9613	5.96101	7.97143	192	-1.081	0.968	2.71907	1.34	2	1	1	1	1	0	0	0	0	1	1	0	1	0	0	0	0
2228	0	102	1	59	27	137	90	70.3	43	28	101.07	68	5.93225	6.31536	6.86589	104	-1.575	1.492	0.681736	0.74	0	1	1	1	1	0	0	0	0	1	1	0	0	0	0	0	0
2229	0	102	2	66	24	145	74	66.1	48	33	111.807	62	5.9135	4.29046	7.05272	163	-1.395	0.586	5.06849	1.5	0	1	0	0	1	0	1	0	0	2	1	0	0	0	0	0	0
2230	0	42	1	72	25	113	55	69.5	52	32	145.282	67	6.71296	7.5807	7.19968	108	-1.023	0.646	0.419898	0.56	2	1	1	1	1	0	1	1	0	2	0	10	0	0	0	0	1
2232	0	101	1	62	29	156	94	65.4	45	27	111.716	73	5.70044	5.76205	6.66441	153	-1.427	1.142	0.940252	0.77	0	1	1	1	1	1	0	0	0	2	1	24	0	0	0	0	0
2233	0	101	2	77	29	184	103	72.3	40	23	102.646	62	6.64898	6.6958	7.20489	137	-1.456	0.819	0.954265	0.99	0	1	1	0	1	0	0	0	0	2	1		0	0	0	0	0
2234	0	101	2	77	40	163	81	66.6	48	30	79.928	60	6.3315	5.92693	7.30047	130	-1.3	0.965	1.49867	1.19	0	1	1	0	1	0	1	1	0	2	1	0	0	0	0	0	0
2236	0	101	2	55	27	138	91	65.1	51	34	102.655	62	4.94164	4.29046	6.12249	88	-1.241	0.81	1.91781	1.26	2	1	1	1	1	0	1	0	0	2	1	0	0	0	0	0	0
2237	0	100	1	68	25	152	89	48.2	47	32	91.3603	62	5.83188	4.81218	7.45472	224	-1.272	0.582	2.77236	1.36	0	1	1	1	1	0	1	0	0	1	1	2	0	0	0	0	0
2239	0	100	1	72	22	126	63	60.7	49	34	139.562	65	5.49306	4.12713	7.1309	161	-1.562	0.341	3.91935	1.53	2	1	0	1	1	1	1	0	0	2	1	5	0	0	0	0	0
2240	0	100	2	83	32	188	82	71.8	46	28	110.097	72	4.78749	4.80402	5.97381	103	-1.645	0.617	0.983607	1.04	0	1	0	1	1	1	1	1	0	2	1	0	0	0	0	0	0
2241	0	100	1	79	25	189	82	64	49	28	149.316	52	4.99043	5.11199	6.48158	119	-1.343	0.897	0.885542	1.12	2	1	1	1	1	0	0	1	0	2	1	0	0	1	0	0	0
2243	0	100	1	68	22	209	107	62.3	43	25	105.318	62	6.02828	5.07517	7.28276	132	-1.293	0.763	2.59375	1.32	2	1	1	0	1	0	0	0	0	2	1	0	0	0	0	0	0
2244	0	100	1	66	27	136	73	58.6	51	33	124.882	60	5.60947	6.6896	7.2724	104	-1.147	1.224	0.339552	0.64	0	1	1	1	1	0	0	0	0	1	1	3	0	0	0	0	0
2245	0	100	2	73	24	201	95	57.7	45	29	98.0955	63	6.20658	5.20949	7.12689	163	-1.632	0.866	2.71038	1.34	0	1	1	1	1	0	0	0	0	2	1	0	0	0	0	0	0
2246	0	100	2	50	32	144	89	70.2	47	28	70.2093	68	6.82329	6.93537	7.42476	171	-1.379	1.01	0.893969	1.1	2	1	1	1	1	0	0	0	0	1	1	0	0	0	0	0	0
2247	0	100	1	65	25	133	80	60.8	49	34	99.6597	69	6.3699	5.1299	7.33563	158	-1.398	0.842	3.45562	1.35	0	1	0	1	1	0	0	0	0	1	1	0	0	0	0	0	0
2248	0	100	2	77	25	182	91	63.7	41	24	95.29	69	5.26786	3.43399	6.08677	89	-1.32	0.671	6.25806	1.52	0	1	1	1	1	0	0	0	0	2	1	3	0	1	0	0	0
2249	0	100	1	63	27	174	87	65.7	60	39	128.288	63	6.12687	4.91998	7.48717	158	-1.268	0.724	3.34307	1.33	0	1	1	1	1	0	0	0	0	1	1	3	0	0	0	0	0
2250	0	88	1	83	28	142	93	52.6	42	29	152.85	76	7.65207	8.99268	6.88449	164	-1.28	1.868	0.261686	0.45	2	1	0	1	1	0	1	1	0	2	1	3	0	0	0	0	1
2251	0	99	1	81	22	162	76	72.4	50	32	91.4251	59	5.87212	5.33754	6.84055	160	-1.464	0.827	1.70673	1.13	0	1	1	1	1	0	0	1	0	1	1	3	0	0	0	0	0
2252	0	99	2	78	27	135	70	83	48	27	94.7188	48	7.18992	7.94201	6.95464	225	-1.485	1.228	0.471383	0.64	0	1	1	1	1	0	1	1	0	2	0	0	0	1	0	0	0
2253	0	99	2	76	28	162	100	69.7	35	21	69.4593	58	5.57595	5.59471	6.76849	145	-1.372	0.999	0.981413	1.15	0	1	1	1	1	1	1	0	0	2	0	0	0	1	0	0	0
2254	0	98	1	76	26	129	75	61.6	50	28	100.323	75	5.56452	5.28827	6.77422	112	-1.384	0.847	1.31818	1.18	0	1	0	1	1	0	0	0	0	1	1	0	0	0	0	0	0
2255	0	98	1	76	30	161	90	71.5	50	27	120.311	54	4.82831	5.04343	6.64509	156	-1.358	0.741	0.806452	1.08	2	1	0	1	1	1	1	0	0	2	0	1	0	0	0	0	0
2256	0	97	2	74	29	167	91	67.2	48	28	135.765	73	6.77765	6.04973	7.46794	163	-1.469	0.633	2.07075	1.17	0	1	1	1	1	0	1	0	0	2	1	0	0	0	0	0	0
2258	0	95	1	74	22	146	74	59.4	45	31	101.472	61	6.07074	4.59512	6.59987	132	-1.383	0.822	4.37374	1.47	0	1	1	1	1	0	0	0	0	2	1		1	0	0	0	0
2259	0	92	2	55	27	110	70	63.2	45	25	94.6831	66	6.23245	5.16479	6.90776	137	-1.35	0.945	2.90857	1.33	1	1	1	1	1	0	0	0	0	2	1	0	0	0	0	0	0
2260	0	89	1	46	38	159	94	70.9	56	36	149.496	73	6.63068	5.18178	7.32844	156	-1.291	0.742	4.25843	1.2	1	0	0	0	1	1	0	0	0	2	0	7	0	0	0	0	0
2261	0	89	2	54	31	128	71	52.8	48	27	97.3226	81	5.96615	4.38203	6.56386	126	-1.338	0.63	4.875	1.45	2	1	0	1	1	0	1	0	0	1	1	0	0	0	0	0	0
2262	0	89	2	68	23	145	70	68.8	43	21	113.673	68	4.31749	4.70953	6.30079	100	-1.449	0.689	0.675676	1.03	0	1	0	1	1	0	1	0	0	2	1	0	0	0	0	0	0
2263	0	88	1	77	26	113	67	23.8	62	52	131.128	64	6.62274	4.96284	7.02376	144	-1.326	0.674	5.25874	1.18	2	1	1	1	1	0	0	1	0	2	1		1	0	0	0	0
2264	0	86	1	52	26	117	87	58.7	56	38	115.549	73	6.86693	5.87493	7.04141	146	-1.331	1.041	2.69663	1.26	2	1	1	1	1	0	0	0	0	1	1	1	0	0	0	0	0
2265	0	88	2	52	27	147	69	64.5	50	33	94.957	68	7.33237	6.16542	8.0523	201	-1.296	0.916	3.21218	1.25	2	1	1	1	1	0	0	0	0	1	1	0	0	0	0	0	0
2266	0	88	1	73	24	108	80	68.3	53	33	141.774	63	4.98361	4.18965	6.29157	165	-1.34	0.607	2.21212	1.33	2	1	0	1	1	1	0	0	0	2	1	0	0	0	0	0	0
2267	0	88	1	80	25	127	75	68.35	49	28	116.984	55	6.29342	6.16961	7.22475	153	-1.276	0.809	1.1318	1.06	0	1	1	1	1	0	0	0	0	1	1	2	0	0	0	0	0
2268	0	88	1	67	26	171	86	67.5	49	32	123.853	71	6.57786	5.45959	7.49832	136	-1.199	0.667	3.05957	1.27	0	1	1	1	1	0	0	0	0	1	1	0	0	0	0	0	0
2269	0	87	1	69	28	155	74	57.6	58	35	135.37	55	6.95368	6.39024	7.5989	248	-1.376	0.952	1.75671	1.16	2	0	1	1	1	1	0	0	0	1	1	0	0	1	0	0	0
2270	0	87	1	70	26	163	83	66	51	29	108.355	58	6.71901	5.826	7.5725	148	-1.323	0.946	2.44248	1.3	2	1	0	1	1	0	0	1	0	1	1	2	0	0	0	0	0
2271	0	87	1	85	27	146	80	63.3	53	40	147.615	72	5.99396	6.4552	6.96508	167	-1.392	0.666	0.630503	0.63	2	0	1	0	1	0	0	1	0	2	1	1	0	0	0	0	0
2272	0	86	2	75	18	149	69	63	47	26	102.598	57	5.55296	5.56068	6.70196	166	-1.53	0.974	0.992308	1.05	0	1	1	1	1	0	0	0	0	1	1	0	0	0	0	0	0
2273	0	86	1	72	27	139	83	59.6	48	31	102.362	66	5.94017	5.24702	6.70808	91	-1.223	0.886	2	1.2	2	1	0	1	1	0	0	0	0	1	1	0	0	0	0	0	0
2274	0	86	1	65	27	131	71	76	57	36	111.395	63	6.29342	5.17048	7.70165	173	-1.285	0.695	3.07386	1.33	0	1	0	1	1	0	0	0	0	1	1	5	0	0	0	0	0
2275	0	86	1	72	24	112	69	62.2	55	38	154.937	64	5.60947	5.4161	6.92461	115	-1.424	0.912	1.21333	1.05	0	1	0	1	1	0	0	0	0	2	0	0	0	0	0	0	0
2276	0	86	1	52	27	123	73	65.6	48	30	99.3497	74	6.632	5.48064	7.19444	135	-1.339	1.006	3.1625	1.28	2	1	1	1	1	0	0	0	0	1	1	6	0	0	0	0	0
2277	0	86	1	62	26	136	86	43.5	64	51	206.293	75	5.52146	5.01064	7.00125	113	-1.384	0.998	1.66667	0.93	1	1	1	1	1	1	1	0	0	2	1		0	0	0	0	0
2278	0	85	2	67	27	188	90	65.2	49	25	114.73	65	5.95064	4.91265	7.00033	106	-1.099	0.916	2.82353	1.37	0	1	1	1	1	0	0	0	0	2	1	0	0	0	0	0	0
2279	0	85	1	77	22	85	90	42.8	53	32	131.603	51	6.82979	6.44889	8.10137	204	-1.202	0.857	1.46361	1.14	2	1	1	1	1	0	0	1	0	2	1	0	0	0	0	0	0
2280	0	85	2	69	37	166	92	64.7	48	34	108.684	51	6.90776	7.4961	7.24779	176	1.376	1.051	0.555247	0.82	0	1	1	1	1	0	0	1	0	2	1	0	0	0	0	0	0
2281	0	85	2	63	29	147	77	71	48	27	89.5642	70	6.82329	6.18002	7.35628	169	-1.326	0.983	1.90269	1.16	0	1	1	1	1	0	0	0	0	1	1		0	0	0	0	0
2283	0	82	1	60	28	158	88	66.6	52	29	123.015	59	6.36475	6.13988	7.46794	152	-1.351	1.172	1.25216	1.11	2	1	1	1	1	0	0	1	0	1	0	5	0	0	0	0	0
2284	0	82	1	77	31	132	64	70.5	52	32	130.273	55	6.13123	5.99146	7.49165	174	-1.149	1.014	1.15	1.09	2	1	1	1	1	0	1	0	0	2	1		0	0	0	0	0
2285	0	22	1	61	31	156	95	58.8	46	34	77.0388	86	6.23245	4.36945	6.53814	103	-1.495	0.735	6.44304	1.18	2	1	1	1	1	0	0	1	0	2	1	0	0	0	1	0	0
2286	0	82	2	62	23	109	59	56.5	46	32	91.3063	64	5.68698	6.15486	6.53379	131	-1.504	1.482	0.626327	0.72	2	1	1	1	1	0	1	0	0	1	1	0	1	0	0	0	0
2287	0	81	2	81	25	145	75	70.8	48	29	139.308	58	4.79579	4.15888	6.3613	115	-1.628	0.599	1.89062	1.35	0	1	0	1	1	1	0	0	0	2	1		0	0	0	0	0
2288	0	81	1	79	25	135	78	65.7	44	31	109.203	73	4.00733	3.58352	5.73657	78	-1.296	0.68	1.52778	1.07	2	1	1	1	1	1	1	1	0	2	0	24	0	0	0	0	0
2289	0	80	1	70	29	142	74	61.2	46	27	116.118	56	5.2575	4.95583	7.04665	125	-1.372	0.67	1.35211	1.13	2	1	1	1	1	1	1	1	0	2	1	0	0	0	0	0	0
2290	0	80	1	53	26	139	83	61.9	54	31	122.361	64	6.40688	5.81413	7.16627	151	-1.282	1.197	1.80896	1.14	1	1	1	0	1	1	0	1	0	2	1		0	0	0	0	0
2291	0	80	2	51	25	127	64	62.5	47	30	78.5894	51	7.72974	7.17931	8.58129	226	-1.411	0.912	1.73399	1.22	2	1	1	1	1	0	0	0	0	1	1	0	0	0	0	0	0
2292	0	80	1	60	25	134	66	60.9	54	36	100.558	57	6.82437	5.24175	7.95332	180	-1.076	0.738	4.86772	1.45	0	1	1	1	1	0	0	0	0	1	1	0	0	0	0	0	0
2293	0	80	1	49	34	144	78	64.4	48	32	119.792	79	6.41182	5.1299	6.61473	88	-1.193	0.85	3.60355	1.42	2	1	1	1	1	1	1	0	0	2	1	30	0	0	0	0	0
2294	0	80	2	48	23	107	70	66	48	31	77.9596	55	7.12528	7.53796	8.19644	173	-0.987	1.332	0.661874	0.93	2	1	1	1	1	0	0	0	0	1	1		0	0	0	0	0
2295	0	78	2	55	27	168	100	62	48	32	101.035	69	4.29046	3.66356	5.6058	85	-1.465	0.562	1.87179	1.25	2	1	1	1	1	1	0	0	0	2	1	2	0	0	0	0	0
2296	0	78	2	84	28	142	79	67.55	39	22	130.841	70	5.26269	5.56834	7.08255	82	-1.237	1.031	0.736641	1.02	2	1	1	1	1	0	1	0	0	2	1		0	0	0	0	0
2297	0	77	2	68	29	135	66	67.2	53	34	152.27	71	6.11147	5.09987	6.80128	122	-1.608	0.92	2.75	1.25	0	0	1	1	1	0	0	0	0	2	1	3	0	0	0	0	0
2298	0	77	2	68	31	133	60	64.15	53	29	96.9474	59	5.84354	5.65948	7.36518	253	-1.447	0.759	1.20209	1.13	0	1	1	1	1	0	0	0	0	2	1	0	0	0	0	0	0
2299	0	77	1	63	31	115	74	57.5	51	32	99.2382	66	6.80572	5.60947	7.0775	138	-1.232	1.003	3.30769	1.16	2	1	1	1	1	0	0	0	0	1	1	0	0	0	0	0	0
2301	0	74	1	63	34	121	83	69	70	47	132.876	89	5.48894	4.14313	6.43935	64	-1.175	0.738	3.84127	1.18	1	1	0	1	1	1	1	0	0	2	0	10	0	0	0	0	0
2302	0	74	2	61	25	138	85	70	39	21	68.7776	70	6.79347	5.89164	7.06817	98	-1.302	1.245	2.46409	1.22	2	1	1	1	1	0	1	0	0	1	1		0	0	0	0	0
2303	0	73	1	78	28	127	70	56	62	38	126.303	55	7.24922	6.64639	8.17583	220	-1.367	0.567	1.82727	1.16	0	1	1	1	1	0	0	0	0	2	1	0	0	0	0	0	0
2305	0	69	2	58	28	122	87	43	61	46	99.0768	80	3.52636	2.94444	5.81413	66	-1.489	0.482	1.78947	1.2	0	1	1	1	1	0	0	1	0	2	1	4	0	0	0	0	0
2306	0	68	1	68	28	162	80	65	57	32	158.973	51	6.36819	6.39192	7.68156	228	-1.349	0.898	0.976549	1.18	0	1	1	1	1	1	0	0	0	1	1	0	0	0	0	0	0
2307	0	66	2	69	25	155	69	71	49	29	91.5835	49	6.8638	7.01571	7.4922	180	-1.41	1.134	0.859066	0.98	0	1	1	1	1	0	0	0	0	1	1	1	0	0	0	0	0
2308	0	65	1	60	22	107	64	62	46	29	58.2069	61	6.15273	5.56068	7.48493	175	-1.537	0.673	1.80769	1.16	1	1	1	1	1	1	0	0	0	1	1	1	0	0	0	0	0
2309	0	65	2	65	30	138	71	51	50	34	81.4174	50	6.68586	6.90475	7.57456	194	-1.482	1.1	0.80341	1.05	0	1	1	1	1	0	0	1	0	2	1		0	0	0	0	0
2310	0	64	1	51	37	168	98	65	48	33	134.407	70	5.89164	5.3033	6.68586	134	-1.201	1.086	1.801	1.05	0	1	1	1	1	0	1	0	0	2	1		0	0	0	0	0
2311	0	64	1	67	29	178	76	62	60	37	134.227	52	6.04737	5.2832	7.43956	135	-1.226	0.982	2.14721	1.36	0	1	0	1	1	1	0	0	0	1	1	0	0	0	0	0	0
2312	0	62	1	63	31	143	92	67	43	30	89.8113	61	5.0626	5.39816	6.58617	113	-1.287	0.92	0.714932	0.93	2	1	1	1	1	0	1	1	0	1	1	10	0	1	0	0	0
2313	0	62	2	78	23	172	82		46	26	97.9081	60	4.92725	5.11199	6.31173	93	-1.639	0.817	0.831325	1	2	1	1	1	1	0	0	0	0	2	1	7	0	0	0	0	0
3001	0	138	1	62	27	134	82	63	46	26	66.2451	75	6.34564	5.30827	6.72863	150	-1.408	0.94	2.82178	1.14	0	0	0	1	0	1	0	0	0	1	0	3	0	0	0	0	0
3002	0	138	1	57	30	178	94	64				68	6.78333	5.58725	7.70391	170	-1.105	0.795	3.30712	1.4	0	1	1	1	1	0	0	0	0	1	1	6	0	0	0	0	0
3003	0	138	1	67	27	128	69	70.48	53	30	98.2993	59	5.8693	5.01728	7.06561	156	-1.338	0.769	2.34437	1.32	0	1	0	1	1	0	1	0	0	2	1	0	0	0	0	0	0
3004	0	135	1	73	28	156	73	64.6	58	39	105.683	52	5.33272	4.80402	6.15486	91	-1.405	0.844	1.69672	1.25	2	1	0	1	1	1	0	0	0	1	1	3	0	0	0	0	0
3005	0	134	1	64	26	138	85	62.9	51	35	76.4993	73	5.09987	3.58352	6.33859	122	-1.263	0.682	4.55556	1.46	0	1	0	1	1	1	1	0	0	1	1	3	0	0	0	0	0
3006	0	134	1	66	25	173	93	59.8	52	34	132.046	71	5.78996	4.44265	6.88755	144	-1.381	0.787	3.84706	1.48	2	1	0	1	1	0	0	0	0	1	1	12	0	0	0	0	0
3007	0	134	1	70	28	165	85	50	54	40	78.9775	74	5.46383	3.29584	6.81124	92	-1.216	0.501	8.74074	1.64	0	1	1	1	1	0	0	0	0	1	1	0			0	0	0
3008	0	43	1	81	27	154	70	62.1	42	26	91.2488	54	5.44242	5.25227	7.04665	137	-1.373	0.912	1.20942	1.09	2	1	0	1	1	0	1	0	0	2	1	0	0	0	1	0	0
3009	0	132	2	65	32	128	63	64.7	45	26	77.5418	80	4.51086	3.21888	6.02828	79	-1.418	0.543	3.64	1.33	1	1	0	1	1	0	0	0	0	1	1	4	0	0	0	0	0
3010	0	131	1	52	31	125	81	61.44	61	42	130.968	71	6.18621	5.7301	6.80461	98	-1.408	1.086	1.57792	1.19	1	1	0	1	1	0	0	0	0	1	1	10			0	0	0
3011	0	115	2	70	30	165	74	60.6	56	39	112.196	49	5.0689	5.69036	6.01372	110	-1.669	0.984	0.537162	0.93	0	1	0	1	1	0	1	1	0	2	1	0	0	0	0	1	0
3012	0	129	1	71	24	129	70	67.7	49	30	70.4395	63	6.7334	5.61677	7.28482	128	-1.29	0.861	3.05455	1.35	2	1	0	1	1	0	0	0	0	2	1	1	0	0	0	0	0
3013	0	129	2	66	28	134	88	45.2	53	38	88.9277	70	5.64191	4.94876	6.51915	138	-1.615	0.756	2	1.23	2	1	1	1	1	0	0	0	0	1	1	1	0	0	0	0	0
3014	0	129	1	71	26	173	83	62.2	43	29	116.308	57	6.19032	6.32077	6.65929	142	-1.55	0.905	0.877698	1.02	0	0	0	1	1	0	0	0	0	1	0	4	1	0	0	0	0
3015	0	129	2	77	32	189	79	54.5	49	37	87.2669	66	4.44265	4.07754	5.73979	97	-1.496	0.739	1.44068	1.13	2	1	0	1	0	0	1	0	0	2	0	4	0	0	0	0	0
3016	0	129	2	63	23	128	79	67.8	44	23	69.9087	78	5.1358	4.70953	6.47851	151	-1.329	0.857	1.53153	1.02	0	1	0	0	0	0	0	0	0	1	0	16	0	0	0	0	0
3017	0	129	1	61	24	139	87	70.11	45	25	78.1487	69	5.67332	5.87212	6.64509	123	-1.274	1.242	0.819718	0.92	0	1	1	1	1	0	0	0	0	1	1	4	0	0	0	0	0
3018	0	128	1	74	28	131	73	63.7	52	32	109.149	58	7.67276	8.10802	7.59639	172	-1.327	1.192	0.647094	0.79	2	1	0	1	1	0	0	1	0	1	1	1	0	0	0	0	0
3019	0	128	2	58	26	171	105	60.2	54	33	55.8467	74	6.38012	5.62762	6.85751	153	-1.29	0.981	2.1223	1.22	0	1	0	1	1	0	0	0	0	1	0	20	0	0	0	0	0
3020	0	128	2	63	34	151	79	75.5	39	24	105.016	85	5.15906	5.24175	5.6204	103	-1.418	1.107	0.920635	0.63	0	1	0	0	1	0	1	1	0	2	0	0	0	0	0	0	0
3021	0	128	1	62	25	165	104	58.5	53	31	120.664	53	6.73815	5.85507	7.43367	130	-1.409	0.972	2.41834	1.25	0	1	1	1	1	0	0	0	0	1	1	6	0	0	0	0	0
3022	0	127	2	66	30	145	70	59.5	50	29	93.8599	66	4.14313	4.66344	5.66296	133	-1.488	0.929	0.59434	0.8	2	1	1	1	1	0	1	0	0	2	1	0	0	0	0	0	0
3023	0	126	1	65	29	168	105	68.5	55	33	92.4463	48	5.26786	4.96284	6.91175	143	-1.384	0.667	1.35664	1.27	0	1	1	0	1	0	0	0	0	1	0	5	0	0	0	0	0
3024	0	126	2	64	34	156	71	67.8	57	41	104.1	73	5.53733	5.95842	6.52503	103	-1.345	1.219	0.656331	0.76	0	1	1	1	1	0	0	0	0	1	1	7	0	0	0	0	0
3025	0	123	1	65	29	134	74	65.9	51	34	114.791	71	6.60394	5.42053	7.98344	200	-1.215	0.863	3.26549	1.26	2	1	0	1	1	0	0	0	0	1	1	0	0	0	0	0	0
3026	0	123	1	60	30	148	88	63.4	53	35	105.335	74	6.52796	4.66344	6.91274	113	-1.273	0.981	6.45283	1.53	0	0	1	1	1	0	0	0	0	1	0	0	0	0	0	0	0
3027	0	122	2	68	30	144	63	70.2	47	25	74.1961	48	6.00881	6.32972	7.25347	197	-1.514	1.022	0.72549	1.08	0	1	0	1	1	0	0	1	0	2	1	0	0	0	0	0	0
3030	0	122	1	69	28	148	68	73.3	48	31	94.5156	60	5.92158	5.68358	7.0579	122	-1.313	0.998	1.26871	1.09	0	1	1	1	1	1	0	1	0	1	1	4	0	1	0	0	0
3032	0	121	1	59	27	161	94	66.3	55	36	144.432	71	6.72982	5.73979	7.77065	138	-1.162	0.723	2.69132	1.3	0	1	1	1	1	0	0	0	0	1	1	7	0	0	0	0	0
3033	0	121	2	74	29	138	74	70.8	48	31	72.9437	74	5.28827	4.96981	6.18621	122	-1.661	0.604	1.375	1.09	0	0	1	1	1	0	0	1	0	1	1	0	0	0	0	0	0
3034	0	86	1	65	23	151	81	69.7	49	31	109.394	60	6.48158	5.8861	7.71691	192	-1.247	0.692	1.81389	1.27	0	1	0	1	1	1	0	0	0	2	1	0	0	0	0	0	1
3035	0	118	1	73	27	143	86	69.5	46	27	74.5403	74	5.65249	4.89035	5.92158	68	-1.16	1.03	2.14286	1.02	2	1	0	1	0	0	1	0	0	2	0	4	0	0	0	0	0
3036	0	118	1	71	27	145	86	70.4	48	27	102.349	58	5.77765	5.95842	7.30519	148	-1.473	0.902	0.834625	1.08	0	1	1	1	1	0	0	0	0	2	1	0	0	0	0	0	0
3037	0	118	1	54	30	129	70	75.6	45	30	83.0212	60	7.41337	5.68358	7.69029	145	-1.226	0.974	5.63946	1.43	2	1	0	1	1	0	0	0	0	1	1	2	0	0	0	0	0
3038	0	118	1	81	29	135	65	68.2	44	31	98.7355	58	5.76205	4.31749	7.48773	133	-1.301	0.476	4.24	1.5	2	1	1	1	1	0	1	0	0	2	0	0	0	0	0	0	0
3039	0	118	2	66	30	159	85	61.7	51	31	107.117	57	6.71901	7.39388	7.04491	166	-1.423	1.222	0.509225	0.73	0	1	1	1	1	0	0	0	0	1	1	0	0	0	0	0	0
3042	0	117	1	50	32	152	90	72	56	34	113.524	61	6.43775	6.09357	7.59488	156	-1.206	1.106	1.41084	1.09	1	1	0	1	1	0	1	0	0	2	0	0	0	0	0	0	0
3043	0	117	1	70	23	136	70	48.2	52	43	119.45	61	7.5353	6.77079	7.87474	198	-1.325	1.044	2.14794	1.09	0	1	1	1	1	0	0	0	0	1	0	0	0	1	0	0	0
3044	0	116	1	71	23	175	75	71.9	58	34	119.329	49	6.69456	6.46303	8.73488	276	-1.066	0.821	1.26053	1.16	0	0	1	1	1	0	0	0	0	1	1	0	0	0	0	0	0
3045	0	85	2	77	37	143	81	77.4	39	23	88.7445	72	4.49981	4.58497	5.92426	82	-1.538	0.802	0.918367	0.56	0	1	0	1	1	0	1	1	0	2	1	0	0	0	0	0	1
3046	0	91	2	64	32	201	96	68.2	62	46	117.629	64	6.51026	6.22654	7.65964	188	-1.451	0.84	1.32806	1.08	2	1	1	1	1	0	0	1	0	1	1	4	0	0	0	0	1
3047	0	113	1	64	30	117	77	63.8	46	30	97.5438	67	6.72383	5.39363	6.38182	97	-1.413	0.958	3.78182	1.34	2	1	0	1	1	1	1	0	0	2	1	6	0	1	0	0	0
3048	0	113	1	76	25	167	95	53	43	25	88.9641	70	6.44254	4.76217	7.34343	172	-1.337	0.658	5.36752	1.39	0	0	1	0	0	0	0	1	0	1	0	1	0	1	0	0	0
3049	0	113	2	65	31	138	68	73.8	47	25	64.5544	66	6.25958	5.34233	7.39634	142	-1.324	0.709	2.50239	1.35	0	1	1	1	1	0	1	1	0	2	1	0	0	1	0	0	0
3050	0	113	1	67	25	156	99	60.3	55	39	88.0589	63	6.19441	6.29711	7.05618	166	-1.337	1.024	0.902394	0.9	0	1	0	1	1	1	0	0	0	1	1	1	0	0	0	0	0
3051	0	60	1	74	31	136	80	53.7	62	47	166.636	63	5.42495	5.84644	6.48768	151	-1.558	0.621	0.656069	0.79	2	1	1	0	1	0	1	0	0	2	1	8	1	0	1	0	0
3052	0	113	1	68	26	144	75	73.7	53	26	123.047	54	7.81682	6.93537	8.26462	236	-1.273	1.005	2.4144	1.2	0	1	1	1	1	0	0	0	0	2	0	2	0	1	0	0	0
3053	0	113	1	61	21	104	65	71.5	48	31	89.508	76	4.79579	4.06044	5.45532	77	-1.657	0.784	2.08621	1.1	1	0	1	1	1	1	1	1	0	2	1	1	0	0	0	0	0
3054	0	112	1	74	24	185	84	60.9	45	27	101.512	80	5.86363	5.20949	7.1107	171	-1.364	0.899	1.9235	0.97	0	1	1	1	1	0	0	1	0	1	1	0	0	0	0	0	0
3055	0	112	1	59	28	121	78	71.9	53	37	88.808	66	6.61607	6.27476	7.2086	174	-1.081	1.106	1.40678	1.14	2	1	0	1	1	0	0	0	0	1	1	0	0	0	0	0	0
3056	0	112	1	67	28	137	72	70.7	55	34	91.7508	68	5.20949	4.65396	6.83195	126	-1.493	0.778	1.74286	1.22	2	1	0	1	1	0	1	0	0	2	1	1	0	0	0	0	0
3057	0	112	1	58	29	129	80	43.3	56	45	96.1097	56	5.69036	5.33754	7.40853	136	-1.033	0.885	1.42308	1.26	2	1	1	1	1	0	1	0	0	1	1	1	0	0	0	0	0
3058	0	85	2	79	30	186	94	59.2	53	33	104.339	67	5.0626	5.90536	5.43372	85	-1.645	0.841	0.430518	0.79	0	1	1	1	1	1	0	1	0	2	0	0	1	0	0	0	1
3059	0	111	1	68	27	161	81	76	51	32	101.76	58	5.53733	5.47227	6.72022	94	-1.213	1.139	1.06723	1.04	0	1	1	1	1	0	0	0	0	1	1	6	0	0	0	0	0
3060	0	111	1	77	25	158	93	75	46	31	98.884	65	8.3777	6.22851	7.46394	141	-1.23	0.921	8.57791	1.47	0	1	0	1	1	0	0	0	0	1	1	0	0	0	0	0	0
3061	0	111	2	64	36	175	91	73.4	62	36	136.079	55	6.57786	6.82002	7.7463	237	-1.545	0.941	0.784934	1.05	2	1	0	1	1	1	0	0	0	1	1	2	0	0	0	0	0
3062	0	111	2	80	31	143	76	79.6	49	32	131.248	80	5.26786	5.03695	6.16542	159	-1.587	1.089	1.25974	0.84	2	1	1	1	1	1	1	1	0	1	1	0	0	0	0	0	0
3063	0	111	1	57	23	126	75	52.4	52	33	83.9036	63	7.11477	6.43775	7.84737	156	-1.069	1.078	1.968	1.18	0	0	0	0	1	0	0	0	0	1	0	5	0	0	0	0	0
3064	0	103	1	66	25	135	80	57.5	43	28	70.1773	63	5.63835	5.15906	6.80683	165	-1.513	0.826	1.61494	1.19	0	1	0	1	1	1	0	0	0	1	1	0	0	0	0	0	1
3065	0	110	2	76	26	164	84	62	44	28	88.8963	59	5.36129	5.52943	6.20456	117	-1.454	1.123	0.845238	0.92	0	1	1	1	1	0	0	0	0	2	1	0	0	0	0	0	0
3066	0	107	1	65	24	163	88	65.9	52	33	92.8186	61	5.24175	4.45435	6.69084	146	-1.472	0.821	2.19767	1.39	2	1	0	1	1	0	0	0	0	1	1	0	0	1	0	0	0
3067	0	104	1	50	27	153	84	62	50	32	85.6058	66	7.05962	5.65249	7.73325	198	-1.318	0.956	4.08421	1.39	2	1	1	1	1	0	0	0	0	2	1	0	0	0	0	0	0
3068	0	104	1	67	31	179	104	63.4	59	33	137.655	74	6.26149	5.39363	7.30317	197	-1.381	0.938	2.38182	1	2	1	0	1	1	0	1	0	0	2	1		0	0	0	0	0
3069	0	42	1	71	23	137	73	68.3	45	29	110.069	57	6.60935	6.80017	7.31122	160	-1.236	0.901	0.826281	0.88	2	1	0	1	1	0	0	0	0	1	1	0	0	0	0	0	1
3070	0	104	1	44	31	122	75	70	44	28	94.0597	58	6.73934	6.0845	6.16331	141	-1.628	0.912	1.92483	1.25	2	1	1	1	1	0	0	0	0	1	1	0	0	0	0	0	0
3071	0	104	1	77	28	127	74	61.4	53	34	132.682	56	6.02828	5.72031	7.10661	193	-1.588	0.864	1.36066	1.13	0	1	0	1	1	1	0	0	0	1	1	5	0	0	0	0	0
3072	0	103	2	68	34	173	81	82.1	48	31	109.137	62	6.32615	5.64191	7.57096	199	-1.262	0.81	1.98227	1.28	0	1	1	1	1	0	0	0	0	1	1	0	0	0	0	0	0
3073	0	103	2	75	29	172	79	71.5	41	24	108.495	62	6.52503	7.355	7.31986	161	-1.39	0.886	0.436061	0.64	0	1	1	1	1	0	1	0	0	2	1	0	0	0	0	0	0
3074	0	102	2	74	24	128	65	66.3	49	27	109.52	64	6.54535	6.14204	7.25205	189	-1.56	0.724	1.49677	1.1	0	1	1	1	1	0	0	0	0	2	1	1	0	0	0	0	0
3075	0	102	1	76	33	109	66	71.4	46	22	128.559	65	5.86647	5.99894	7.42595	157	-1.208	1.131	0.875931	0.88	0	1	1	1	1	0	0	1	0	1	1	1	0	0	0	0	0
3076	0	101	1	66	25	175	87	61.1	57	35	91.9975	59	5.09987	5.03695	6.70319	155	-1.573	0.826	1.06494	1.12	0	1	0	1	1	0	0	0	0	1	1	0	0	0	0	0	0
3077	0	100	1	59	25	183	93	67.2	51	31	116.012	67	6.12905	5.48064	7.42714	128	-1.153	0.768	1.9125	1.18	0	1	0	1	1	0	0	0	0	1	1	0	0	0	0	0	0
3078	0	99	1	66	26	135	74	67.64	43	27	82.2126	59	5.61677	5.70711	6.78106	145	-1.355	0.996	0.913621	1.07	0	1	0	1	1	1	0	0	0	1	1		0	0	0	0	0
3079	0	99	2	68	41	112	65	62.8	47	33	96.4942	68	4.89784	4.09434	6.2672	96	-1.318	0.69	2.23333	1.23	2	1	1	1	1	0	1	0	0	2	1	0	0	0	0	0	0
3080	0	98	2	74	36	144	82	69.5	52	35	80.2584	83	5.50533	6.31536	5.9162	112	-1.515	0.914	0.444846	0.72	0	0	1	1	1	0	0	1	0	2	1	0	0	0	0	0	0
3081	0	95	1	50	29	142	81	67.8	57	34	122.664	65	6.19644	5.20401	6.76504	114	-1.371	0.933	2.6978	1.27	2	1	1	1	1	1	0	1	0	1	1		0	0	0	0	0
3082	0	92	1	54	25	112	71	66.4	44	28	66.6626	75	5.58725	4.20469	7.17625	115	-1.185	0.592	3.98507	1.38	2	1	0	1	1	0	0	0	0	2	1	0	0	0	0	0	0
3083	0	90	1	59	30	111	81	26.5	59	50	106.752	78	3.97029	4.29046	5.68698	67	-1.326	0.771	0.726027	0.82	2	1	1	1	1	0	0	0	0	1	1	3	0	0	0	0	0
3084	0	89	1	78	30	215	95	66.7	46	26	124.547	60	6.23832	5.38907	7.34472	183	-1.43	0.724	2.3379	1.26	0	1	1	1	1	0	0	0	0	1	1	0	0	0	0	0	0
3085	0	89	2	78	30	154	74	69.5	50	30	93.389	64	5.18739	4.98361	6.51323	147	-1.613	0.714	1.22603	1.14	0	1	1	1	1	0	1	1	0	2	1	0	0	0	0	0	0
3086	0	89	2	56	19	162	76	58.1	50	33	112.762	69	6.06146	5.73657	6.83841	130	-1.423	0.993	1.38387	1.1	1	1	1	1	1	0	1	0	0	1	1	2	0	0	0	0	0
3087	0	88	1	71	35	181	104	62.8	64	41	141.386	56	6.51323	6.42487	7.33106	163	-1.287	1.168	1.09238	1.08	0	1	1	1	1	0	0	0	0	1	1	4	0	0	0	0	0
3088	0	88	2	70	31	137	65	62	49	26	89.6464	73	4.70953	4.48864	6.15273	59	-1.132	0.985	1.24719	1.11	1	1	1	0	1	0	0	0	0	2	1		0	0	0	0	0
3089	0	87	1	71	34	122	70	60.2	62	23	221.318	61	4.35671	4.82831	5.96101	153	-1.474	0.929	0.624	0.95	0	1	1	1	1	0	0	0	0	1	1	4	0	0	0	0	0
3090	0	87	2	80	24	155	60	55.6	48	24	121.359	54	6.97354	7.0184	6.68336	137	-1.629	1.211	0.956132	0.86	1	1	1	1	1	0	1	1	0	2	1		0	0	0	0	0
3091	0	87	2	65	29	167	76	71.3	45	24	74.1379	76	5.2575	4.36945	6.36475	89	-1.395	0.743	2.43038	1.21	1	1	0	1	1	0	0	1	0	2	1	1	0	0	0	0	0
3092	0	86	2	62	30	108	80	68.6	43	27	63.1196	73	5.77455	4.89035	7.02108	204	-1.532	0.641	2.42105	1.26	2	1	0	1	1	0	1	1	0	2	1		0	0	0	0	0
3093	0	86	1	65	33	113	69	58.5	47	30	93.0358	69	4.95583	4.74493	6.12905	94	-1.619	0.863	1.23478	0.94	2	1	1	1	1	0	0	1	0	1	1	6	0	0	0	0	0
3094	0	86	1	61	25	178	94	63.9	54	32	115.329	65	6.15273	5.35186	7.39879	129	-1.188	0.741	2.22749	1.35	2	1	1	1	1	0	0	0	0	1	1		0	0	0	0	0
3095	0	86	1	50	28	134	70	65.9	50	29	125.25	87	5.71373	5.0814	6.99485	83	-1.153	0.821	1.88199	1.25	1	0	0	1	1	0	1	0	0	2	1		0	0	0	0	0
3096	0	85	1	55	26	112	71	60	49	31	102.501	77	6.35263	5.07517	6.93049	125	-1.176	0.929	3.5875	1.35	2	1	1	1	1	0	0	0	0	1	1		0	0	0	0	0
3097	0	83	1	54	27	109	79	73	54	39	86.9965	69	5.8944	4.55388	6.82871	175	-1.305	0.704	3.82105	1.39	1	1	0	1	1	0	0	0	0	1	1	0	0	0	0	0	0
3098	0	82	1	48	32	128	88	70.1	51	29	113.136	96	6.20456	5.25227	6.71296	128	-1.387	0.705	2.59162	1.31		1	1	1	1	0	1	0	0	2	1	0	0	0	0	0	0
3100	0	79	1	59	26	172	90	59.9	45	29	111.046	62	5.78383	4.81218	7.19444	105	-1.022	0.823	2.64228	1.37	2	1	1	1	1	1	0	0	0	1	1	1	0	0	0	0	0
3101	0	76	1	64	26	117	68	59.9	46	29	74.3946	71	6.03787	5.01064	6.83626	150	-1.324	0.814	2.79333	1.33	2	1	1	0	1	0	0	0	0	1	1	5	0	0	0	0	0
3102	0	69	1	61	31	129	89	55	57	34	145.353	70	5.84354	4.41884	6.96885	134	-1.403	0.685	4.15663	1.41	2	1	1	1	1	0	0	0	0	2	0	4	0	0	0	0	0
3103	0	65	1	64	28	134	84	61	51	32	133.337	64	7.11477	6.608	7.54009	170	-1.208	1.203	1.65992	1.09	0	0	1	1	1	0	0	0	0	1	1	8	0	0	0	0	0
